# Supplementary material for: 9-Benzyl-9H-carbazole
Source: Acta Crystallogr Sect E Struct Rep Online. 2010 Apr 14;66(Pt 5):o1077. doi: 10.1107/S1600536810012444 (PMC2979278; doi:10.1107/S1600536810012444)
Supplement: Supplementary file 1 [file e-66-o1077-sup1.cif]

##############################################################################
###                                                                        ###
###        Electronic paper (Acta Crystallographica Section E)             ###
###                                                                        ###
##############################################################################
#                                                                            #
# This CIF contains the data in a paper accepted for publication in Acta     #
# Crystallographica Section E. It conforms to the requirements of Notes      #
# for Authors for Section E, and has been peer reviewed under the auspices   #
# of the IUCr Commission on Journals.                                        #
#                                                                            #
# Full details of the Crystallographic Information File format               #
# are given in the paper "The Crystallographic Information File (CIF):       #
# a New Standard Archive File for Crystallography" by S. R. Hall, F. H.      #
# Allen and I. D. Brown [Acta Cryst. (1991), A47, 655-685].                  #
#                                                                            #
# The current version of the core CIF dictionary is obtainable from          #
# ftp://ftp.iucr.org/pub/cif_core.dic. The current version number is 2.4.    #
#                                                                            #
# Software is freely available for graphical display of the structure(s) in  #
# this CIF.  For information consult the CIF home page http://www.iucr.org/  #
# cif/home.html                                                              #
#                                                                            #
# This file may be used for bona fide research purposes within the           #
# scientific community so long as proper attribution is given to the journal # 
# article from which it was obtained.                                        #
#                                                                            #
##############################################################################
                                             
data_I
_audit_creation_method     SHELXL-97
_chemical_name_systematic
;
9-Benzyl-9<i>H</i>-carbazole
;
_chemical_name_common     ?
_chemical_formula_moiety     'C19 H15 N'
_chemical_formula_sum     'C19 H15 N'
_chemical_formula_iupac     'C19 H15 N'
_chemical_formula_weight     257.32
_chemical_melting_point     ?
_symmetry_cell_setting     monoclinic
_symmetry_space_group_name_H-M     'P 21/c'
_symmetry_space_group_name_Hall     '-P 2ybc'
loop_
    _symmetry_equiv_pos_as_xyz
    'x, y, z'
    '-x, y+1/2, -z+1/2'
    '-x, -y, -z'
    'x, -y-1/2, z-1/2'
_cell_length_a     14.9305(4)
_cell_length_b     5.5612(2)
_cell_length_c     32.7916(8)
_cell_angle_alpha     90.00
_cell_angle_beta     94.518(3)
_cell_angle_gamma     90.00
_cell_volume     2714.27(14)
_cell_formula_units_Z     8
_cell_measurement_reflns_used     1669
_cell_measurement_theta_min     2.49
_cell_measurement_theta_max     22.92
_cell_measurement_temperature     100(2)
_exptl_crystal_description     block
_exptl_crystal_colour     colorless
_exptl_crystal_size_max     0.27
_exptl_crystal_size_mid     0.15
_exptl_crystal_size_min     0.14
_exptl_crystal_density_diffrn     1.259
_exptl_crystal_density_meas     ?
_exptl_crystal_density_method     'not measured'
_exptl_crystal_F_000     1088
_exptl_absorpt_coefficient_mu     0.073
_exptl_absorpt_correction_type     multi-scan
_exptl_absorpt_process_details     '(SADABS; Bruker, 2005)'
_exptl_absorpt_correction_T_min     0.9806
_exptl_absorpt_correction_T_max     0.9899
_exptl_special_details
;
;
_diffrn_ambient_temperature     100(2)
_diffrn_radiation_type     MoK\a
_diffrn_radiation_wavelength     0.71073
_diffrn_radiation_source     'fine-focus sealed tube'
_diffrn_radiation_monochromator     graphite
_diffrn_measurement_device_type
                          'Bruker Kappa APEXII CCD area-detector diffractometer'
_diffrn_measurement_method     '\f and \w scans'
_diffrn_detector_area_resol_mean     ?
_diffrn_reflns_number     24870
_diffrn_reflns_av_R_equivalents     0.1033
_diffrn_reflns_av_sigmaI/netI     0.1273
_diffrn_reflns_theta_min     1.25
_diffrn_reflns_theta_max     28.44
_diffrn_reflns_theta_full     28.44
_diffrn_measured_fraction_theta_max     0.995
_diffrn_measured_fraction_theta_full     0.995
_diffrn_reflns_limit_h_min     -19
_diffrn_reflns_limit_h_max     18
_diffrn_reflns_limit_k_min     -7
_diffrn_reflns_limit_k_max     7
_diffrn_reflns_limit_l_min     -42
_diffrn_reflns_limit_l_max     43
_diffrn_standards_number     0
_diffrn_standards_interval_count     ?
_diffrn_standards_interval_time     ?
_diffrn_standards_decay_%     ?
_refine_special_details
;
Refinement of <i>F</i>^2^ against ALL reflections. The weighted <i>R</i>-factor
wR and goodness of fit <i>S</i> are based on <i>F</i>^2^, conventional
<i>R</i>-factors <i>R</i> are based on <i>F</i>, with <i>F</i> set to zero for
negative <i>F</i>^2^. The threshold expression of <i>F</i>^2^ >
\s(<i>F</i>^2^) is used only for calculating <i>R</i>-factors(gt) etc. and is
not relevant to the choice of reflections for refinement. <i>R</i>-factors
based on <i>F</i>^2^ are statistically about twice as large as those based on
<i>F</i>, and <i>R</i>- factors based on ALL data will be even larger.
;
_reflns_number_total     6816
_reflns_number_gt     3384
_reflns_threshold_expression     I>2\s(I)
_refine_ls_structure_factor_coef     Fsqd
_refine_ls_matrix_type     full
_refine_ls_R_factor_all     0.1691
_refine_ls_R_factor_gt     0.0761
_refine_ls_wR_factor_gt     0.1752
_refine_ls_wR_factor_ref     0.2102
_refine_ls_goodness_of_fit_ref     1.033
_refine_ls_restrained_S_all     1.033
_refine_ls_number_reflns     6816
_refine_ls_number_parameters     474
_refine_ls_number_restraints     0
_refine_ls_hydrogen_treatment     mixed
_refine_ls_weighting_scheme     calc
_refine_ls_weighting_details
                 'calc w=1/[\s^2^(Fo^2^)+(0.0918P)^2^] where P=(Fo^2^+2Fc^2^)/3'
_atom_sites_solution_hydrogens     geom
_atom_sites_solution_primary     direct
_atom_sites_solution_secondary     difmap
_refine_ls_shift/su_max     0.000
_refine_ls_shift/su_mean     0.000
_refine_diff_density_max     0.274
_refine_diff_density_min     -0.261
_refine_ls_extinction_method     'SHELXL97 (Sheldrick, 2008)'
_refine_ls_extinction_coef     0.0068(11)
_refine_ls_extinction_expression
                                  'Fc^*^=kFc[1+0.001xFc^2^\l^3^/sin(2\q)]^-1/4^'
loop_
    _atom_type_symbol
    _atom_type_description
    _atom_type_scat_dispersion_real
    _atom_type_scat_dispersion_imag
    _atom_type_scat_source
    'C' 'C' 0.0033 0.0016
                         'International Tables Vol C Tables 4.2.6.8 and 6.1.1.4'
    'H' 'H' 0.0000 0.0000
                         'International Tables Vol C Tables 4.2.6.8 and 6.1.1.4'
    'N' 'N' 0.0061 0.0033
                         'International Tables Vol C Tables 4.2.6.8 and 6.1.1.4'
_computing_data_collection     'APEX2 (Bruker, 2007)'
_computing_cell_refinement     'SAINT (Bruker, 2007)'
_computing_data_reduction     'SAINT (Bruker, 2007)'
_computing_structure_solution     'SHELXS97 (Sheldrick, 2008)'
_computing_structure_refinement     'SHELXL97 (Sheldrick, 2008)'
_computing_molecular_graphics     'ORTEP-3 for Windows (Farrugia, 1997)'
_computing_publication_material
                                'WinGX (Farrugia, 1999) and PLATON (Spek, 2009)'
loop_
    _atom_site_type_symbol
    _atom_site_label
    _atom_site_fract_x
    _atom_site_fract_y
    _atom_site_fract_z
    _atom_site_U_iso_or_equiv
    _atom_site_adp_type
    _atom_site_calc_flag
    _atom_site_refinement_flags
    _atom_site_occupancy
    _atom_site_disorder_assembly
    _atom_site_disorder_group
    C C1 0.5696(2) 0.6160(7) 0.83884(11) 0.0399(9) Uani d . 1 . .
    H H1 0.536(2) 0.451(6) 0.8446(9) 0.042(9) Uiso d . 1 . .
    C C2 0.5654(2) 0.7192(8) 0.80036(11) 0.0495(10) Uani d . 1 . .
    H H2 0.524(2) 0.643(6) 0.7769(10) 0.040(9) Uiso d . 1 . .
    C C3 0.6133(2) 0.9241(8) 0.79216(10) 0.0486(10) Uani d . 1 . .
    H H3 0.6077 0.9890 0.7659 0.058 Uiso calc R 1 . .
    C C4 0.6692(2) 1.0341(7) 0.82209(10) 0.0364(8) Uani d . 1 . .
    H H4 0.702(2) 1.169(6) 0.8155(9) 0.030(9) Uiso d . 1 . .
    C C4A 0.67613(19) 0.9336(6) 0.86118(9) 0.0286(7) Uani d . 1 . .
    C C5 0.7898(2) 1.1740(6) 0.91002(10) 0.0286(7) Uani d . 1 . .
    H H5 0.807(2) 1.303(6) 0.8898(10) 0.052(10) Uiso d . 1 . .
    C C5A 0.72814(19) 0.9919(5) 0.89881(8) 0.0244(6) Uani d . 1 . .
    C C6 0.8284(2) 1.1795(6) 0.94938(10) 0.0308(7) Uani d . 1 . .
    H H6 0.870(2) 1.308(6) 0.9577(9) 0.045(10) Uiso d . 1 . .
    C C7 0.8064(2) 1.0064(6) 0.97798(10) 0.0294(7) Uani d . 1 . .
    H H7 0.836(2) 1.010(6) 1.0055(10) 0.037(9) Uiso d . 1 . .
    C C8 0.7450(2) 0.8268(6) 0.96804(9) 0.0284(7) Uani d . 1 . .
    H H8 0.727(2) 0.696(6) 0.9883(10) 0.045(9) Uiso d . 1 . .
    C C8A 0.70640(19) 0.8208(5) 0.92781(9) 0.0243(6) Uani d . 1 . .
    N N9 0.64413(16) 0.6597(4) 0.90964(7) 0.0263(6) Uani d . 1 . .
    C C9A 0.62622(19) 0.7261(5) 0.86924(9) 0.0274(7) Uani d . 1 . .
    C C10 0.5991(2) 0.4654(6) 0.92981(11) 0.0314(7) Uani d . 1 . .
    H H10A 0.604(2) 0.313(6) 0.9142(9) 0.036(9) Uiso d . 1 . .
    H H10B 0.632(2) 0.433(5) 0.9553(9) 0.031(9) Uiso d . 1 . .
    C C11 0.50251(19) 0.5224(5) 0.93644(9) 0.0260(7) Uani d . 1 . .
    C C12 0.4798(2) 0.7304(6) 0.95693(10) 0.0335(8) Uani d . 1 . .
    H H12 0.527(2) 0.852(6) 0.9672(10) 0.048(10) Uiso d . 1 . .
    C C13 0.3908(2) 0.7795(6) 0.96297(10) 0.0348(8) Uani d . 1 . .
    H H13 0.375(2) 0.931(6) 0.9762(10) 0.052(10) Uiso d . 1 . .
    C C14 0.3239(2) 0.6231(6) 0.94863(9) 0.0311(7) Uani d . 1 . .
    H H14 0.263(3) 0.675(6) 0.9533(10) 0.054(11) Uiso d . 1 . .
    C C15 0.3458(2) 0.4166(6) 0.92833(10) 0.0337(8) Uani d . 1 . .
    H H15 0.296(2) 0.295(6) 0.9180(9) 0.038(9) Uiso d . 1 . .
    C C16 0.4348(2) 0.3666(6) 0.92232(10) 0.0305(7) Uani d . 1 . .
    H H16 0.4532(19) 0.217(5) 0.9088(8) 0.027(8) Uiso d . 1 . .
    C C1' 0.9099(2) 0.8115(6) 0.57706(9) 0.0291(7) Uani d . 1 . .
    H H1' 0.865(2) 0.673(5) 0.5719(8) 0.032(8) Uiso d . 1 . .
    C C2' 0.9229(2) 0.9787(6) 0.54711(10) 0.0333(8) Uani d . 1 . .
    H H2' 0.883(2) 0.951(5) 0.5217(9) 0.029(8) Uiso d . 1 . .
    C C3' 0.9879(2) 1.1600(6) 0.55305(10) 0.0345(8) Uani d . 1 . .
    H H3' 0.998(2) 1.271(6) 0.5318(9) 0.035(9) Uiso d . 1 . .
    C C4' 1.0415(2) 1.1763(6) 0.58923(10) 0.0294(7) Uani d . 1 . .
    H H4' 1.085(3) 1.310(7) 0.5918(11) 0.063(12) Uiso d . 1 . .
    C C4A' 1.02988(19) 1.0096(5) 0.61992(9) 0.0258(7) Uani d . 1 . .
    C C5' 1.1437(2) 1.0841(6) 0.68366(10) 0.0325(8) Uani d . 1 . .
    H H5' 1.177(2) 1.222(6) 0.6724(9) 0.041(9) Uiso d . 1 . .
    C C5A' 1.07331(19) 0.9688(5) 0.66042(9) 0.0258(7) Uani d . 1 . .
    C C6' 1.1713(2) 0.9928(7) 0.72151(10) 0.0399(8) Uani d . 1 . .
    H H6' 1.223(3) 1.067(7) 0.7361(11) 0.061(11) Uiso d . 1 . .
    C C7' 1.1302(2) 0.7899(6) 0.73662(9) 0.0374(8) Uani d . 1 . .
    H H7' 1.1509 0.7306 0.7622 0.045 Uiso calc R 1 . .
    C C8' 1.0594(2) 0.6735(6) 0.71486(9) 0.0305(7) Uani d . 1 . .
    H H8' 1.028(2) 0.519(6) 0.7270(9) 0.043(9) Uiso d . 1 . .
    C C8A' 1.03215(19) 0.7642(5) 0.67661(8) 0.0249(7) Uani d . 1 . .
    N N9' 0.96646(16) 0.6806(4) 0.64747(7) 0.0255(6) Uani d . 1 . .
    C C9A' 0.96460(19) 0.8272(5) 0.61347(9) 0.0258(7) Uani d . 1 . .
    C C10' 0.9071(2) 0.4776(5) 0.65181(10) 0.0267(7) Uani d . 1 . .
    H H10C 0.910(2) 0.373(6) 0.6277(10) 0.042(10) Uiso d . 1 . .
    H H10D 0.932(2) 0.372(5) 0.6747(9) 0.033(9) Uiso d . 1 . .
    C C11' 0.81229(19) 0.5454(5) 0.66032(8) 0.0241(6) Uani d . 1 . .
    C C12' 0.7931(2) 0.7589(6) 0.67972(9) 0.0314(7) Uani d . 1 . .
    H H12' 0.847(2) 0.884(6) 0.6895(9) 0.047(10) Uiso d . 1 . .
    C C13' 0.7052(2) 0.8047(7) 0.68913(11) 0.0401(9) Uani d . 1 . .
    H H13' 0.690(2) 0.951(6) 0.7018(9) 0.042(10) Uiso d . 1 . .
    C C14' 0.6376(2) 0.6429(7) 0.67937(12) 0.0481(10) Uani d . 1 . .
    H H14' 0.576(3) 0.680(7) 0.6901(12) 0.075(13) Uiso d . 1 . .
    C C15' 0.6564(2) 0.4339(7) 0.65933(12) 0.0462(10) Uani d . 1 . .
    H H15' 0.605(3) 0.327(6) 0.6506(10) 0.054(11) Uiso d . 1 . .
    C C16' 0.7434(2) 0.3849(6) 0.64961(10) 0.0350(8) Uani d . 1 . .
    H H16' 0.758(2) 0.242(6) 0.6364(10) 0.041(10) Uiso d . 1 . .
loop_
    _atom_site_aniso_label
    _atom_site_aniso_U_11
    _atom_site_aniso_U_22
    _atom_site_aniso_U_33
    _atom_site_aniso_U_12
    _atom_site_aniso_U_13
    _atom_site_aniso_U_23
    C1 0.0220(17) 0.053(2) 0.045(2) -0.0002(16) 0.0017(14) -0.0173(18)
    C2 0.029(2) 0.085(3) 0.034(2) 0.009(2) -0.0012(16) -0.015(2)
    C3 0.031(2) 0.086(3) 0.0284(18) 0.015(2) 0.0033(15) 0.0019(19)
    C4 0.0239(18) 0.055(2) 0.0316(19) 0.0087(17) 0.0072(14) 0.0043(17)
    C4A 0.0183(15) 0.0393(18) 0.0288(17) 0.0061(14) 0.0056(12) -0.0019(14)
    C5 0.0219(16) 0.0278(16) 0.0372(19) 0.0003(13) 0.0090(13) -0.0011(14)
    C5A 0.0196(15) 0.0290(15) 0.0254(15) 0.0057(13) 0.0075(12) 0.0015(13)
    C6 0.0225(17) 0.0326(17) 0.0379(19) -0.0054(14) 0.0062(14) -0.0049(15)
    C7 0.0226(16) 0.0366(17) 0.0291(17) -0.0006(14) 0.0024(13) -0.0058(15)
    C8 0.0247(17) 0.0331(16) 0.0280(17) 0.0018(14) 0.0059(13) 0.0017(14)
    C8A 0.0172(15) 0.0259(15) 0.0308(16) 0.0018(12) 0.0074(12) -0.0026(13)
    N9 0.0188(13) 0.0243(12) 0.0358(15) -0.0004(10) 0.0034(10) -0.0009(11)
    C9A 0.0153(15) 0.0365(17) 0.0305(17) 0.0066(13) 0.0030(12) -0.0057(14)
    C10 0.0203(16) 0.0262(17) 0.048(2) -0.0022(13) 0.0043(15) 0.0017(16)
    C11 0.0223(16) 0.0238(14) 0.0321(16) 0.0021(13) 0.0025(12) 0.0043(13)
    C12 0.0273(18) 0.0325(17) 0.0408(19) -0.0022(15) 0.0035(14) -0.0034(15)
    C13 0.0306(19) 0.0331(18) 0.042(2) 0.0030(15) 0.0097(14) -0.0013(16)
    C14 0.0210(17) 0.0367(18) 0.0360(18) 0.0040(15) 0.0046(13) 0.0088(15)
    C15 0.0236(17) 0.0416(19) 0.0357(18) -0.0096(15) 0.0011(14) 0.0044(16)
    C16 0.0252(17) 0.0284(17) 0.0378(19) -0.0031(14) 0.0021(13) -0.0021(14)
    C1' 0.0205(16) 0.0371(18) 0.0298(17) 0.0043(14) 0.0024(13) 0.0036(15)
    C2' 0.0202(16) 0.048(2) 0.0318(18) 0.0100(15) 0.0054(13) 0.0058(16)
    C3' 0.0312(19) 0.0403(19) 0.0336(19) 0.0107(15) 0.0126(15) 0.0119(16)
    C4' 0.0245(17) 0.0282(16) 0.0376(19) 0.0042(14) 0.0154(14) 0.0013(14)
    C4A' 0.0193(15) 0.0261(15) 0.0333(16) 0.0024(13) 0.0099(12) -0.0013(13)
    C5' 0.0248(17) 0.0365(18) 0.0378(19) -0.0033(15) 0.0115(14) -0.0101(15)
    C5A' 0.0202(15) 0.0294(15) 0.0287(16) 0.0016(13) 0.0081(12) -0.0049(13)
    C6' 0.0304(19) 0.054(2) 0.0357(19) -0.0029(18) 0.0048(15) -0.0164(18)
    C7' 0.0321(19) 0.055(2) 0.0249(17) 0.0100(17) 0.0017(13) -0.0072(16)
    C8' 0.0268(17) 0.0378(18) 0.0274(17) 0.0045(14) 0.0042(13) 0.0007(15)
    C8A' 0.0199(15) 0.0291(16) 0.0263(16) 0.0024(13) 0.0060(12) -0.0036(13)
    N9' 0.0202(13) 0.0284(13) 0.0280(13) -0.0010(11) 0.0030(10) 0.0035(11)
    C9A' 0.0197(15) 0.0291(15) 0.0293(16) 0.0026(13) 0.0070(12) 0.0011(13)
    C10' 0.0214(16) 0.0252(15) 0.0344(18) -0.0027(13) 0.0075(13) -0.0020(15)
    C11' 0.0229(15) 0.0278(15) 0.0219(15) 0.0012(13) 0.0041(12) 0.0057(13)
    C12' 0.0312(18) 0.0352(18) 0.0288(17) 0.0031(15) 0.0092(13) 0.0028(14)
    C13' 0.039(2) 0.043(2) 0.042(2) 0.0130(18) 0.0205(16) 0.0135(18)
    C14' 0.027(2) 0.063(3) 0.056(2) 0.0101(19) 0.0134(17) 0.031(2)
    C15' 0.0245(19) 0.051(2) 0.062(2) -0.0046(18) -0.0030(17) 0.022(2)
    C16' 0.0276(18) 0.0325(18) 0.044(2) -0.0049(15) -0.0042(15) 0.0083(16)
_geom_special_details
;
All esds (except the esd in the dihedral angle between two l.s. planes) are
estimated using the full covariance matrix. The cell esds are taken into
account individually in the estimation of esds in distances, angles and
torsion angles; correlations between esds in cell parameters are only used
when they are defined by crystal symmetry. An approximate (isotropic)
treatment of cell esds is used for estimating esds involving l.s. planes.
;
loop_
    _geom_bond_atom_site_label_1
    _geom_bond_atom_site_label_2
    _geom_bond_site_symmetry_2
    _geom_bond_distance
    _geom_bond_publ_flag
    C1 C2 . 1.383(5) ?
    C1 H1 . 1.07(3) ?
    C2 H2 . 1.04(3) ?
    C3 C2 . 1.383(6) ?
    C3 H3 . 0.9300 ?
    C4 C3 . 1.380(5) ?
    C4 H4 . 0.93(3) ?
    C4A C4 . 1.395(4) ?
    C5 H5 . 1.02(4) ?
    C5A C4A . 1.442(4) ?
    C5A C5 . 1.398(4) ?
    C6 C5 . 1.372(4) ?
    C6 C7 . 1.401(4) ?
    C6 H6 . 0.97(4) ?
    C7 H7 . 0.97(3) ?
    C8 C7 . 1.377(4) ?
    C8 H8 . 1.04(3) ?
    C8A C5A . 1.401(4) ?
    C8A C8 . 1.398(4) ?
    N9 C8A . 1.391(4) ?
    N9 C9A . 1.381(4) ?
    N9 C10 . 1.458(4) ?
    C9A C1 . 1.396(4) ?
    C9A C4A . 1.410(4) ?
    C10 C11 . 1.509(4) ?
    C10 H10A . 1.00(3) ?
    C10 H10B . 0.95(3) ?
    C11 C12 . 1.393(4) ?
    C11 C16 . 1.384(4) ?
    C12 H12 . 1.02(4) ?
    C13 C12 . 1.386(4) ?
    C13 H13 . 0.98(3) ?
    C14 C13 . 1.379(5) ?
    C14 C15 . 1.379(5) ?
    C14 H14 . 0.99(4) ?
    C15 C16 . 1.387(4) ?
    C15 H15 . 1.04(3) ?
    C16 H16 . 0.99(3) ?
    C1' C2' . 1.377(4) ?
    C1' H1' . 1.03(3) ?
    C2' H2' . 0.99(3) ?
    C3' C2' . 1.403(5) ?
    C3' H3' . 0.95(3) ?
    C4' C3' . 1.381(5) ?
    C4' H4' . 0.99(4) ?
    C4A' C4' . 1.389(4) ?
    C4A' C5A' . 1.449(4) ?
    C5' C6' . 1.374(5) ?
    C5' H5' . 1.00(3) ?
    C5A' C5' . 1.404(4) ?
    C6' H6' . 0.97(4) ?
    C7' C6' . 1.394(5) ?
    C7' H7' . 0.9300 ?
    C8' C7' . 1.387(4) ?
    C8' H8' . 1.07(3) ?
    C8A' C5A' . 1.416(4) ?
    C8A' C8' . 1.383(4) ?
    N9' C8A' . 1.394(4) ?
    N9' C9A' . 1.379(4) ?
    N9' C10' . 1.450(4) ?
    C9A' C1' . 1.395(4) ?
    C9A' C4A' . 1.411(4) ?
    C10' C11' . 1.511(4) ?
    C10' H10C . 0.98(3) ?
    C10' H10D . 1.00(3) ?
    C11' C12' . 1.388(4) ?
    C11' C16' . 1.386(4) ?
    C12' C13' . 1.395(4) ?
    C12' H12' . 1.09(3) ?
    C13' H13' . 0.95(3) ?
    C14' C13' . 1.371(5) ?
    C14' C15' . 1.375(6) ?
    C14' H14' . 1.03(4) ?
    C15' H15' . 1.00(4) ?
    C16' C15' . 1.388(5) ?
    C16' H16' . 0.94(3) ?
loop_
    _geom_angle_atom_site_label_1
    _geom_angle_atom_site_label_2
    _geom_angle_atom_site_label_3
    _geom_angle_site_symmetry_1
    _geom_angle_site_symmetry_3
    _geom_angle
    _geom_angle_publ_flag
    C2 C1 C9A . . 116.8(4) ?
    C2 C1 H1 . . 122.0(17) ?
    C9A C1 H1 . . 121.0(17) ?
    C1 C2 H2 . . 119.3(18) ?
    C3 C2 C1 . . 122.1(3) ?
    C3 C2 H2 . . 118.6(18) ?
    C2 C3 H3 . . 119.3 ?
    C4 C3 C2 . . 121.3(3) ?
    C4 C3 H3 . . 119.3 ?
    C3 C4 C4A . . 118.2(4) ?
    C3 C4 H4 . . 119.5(19) ?
    C4A C4 H4 . . 122.2(19) ?
    C4 C4A C9A . . 119.9(3) ?
    C4 C4A C5A . . 133.8(3) ?
    C9A C4A C5A . . 106.3(3) ?
    C5A C5 H5 . . 122(2) ?
    C6 C5 C5A . . 118.8(3) ?
    C6 C5 H5 . . 119(2) ?
    C5 C5A C4A . . 133.4(3) ?
    C5 C5A C8A . . 119.8(3) ?
    C8A C5A C4A . . 106.8(3) ?
    C5 C6 C7 . . 120.7(3) ?
    C5 C6 H6 . . 119.5(19) ?
    C7 C6 H6 . . 119.8(19) ?
    C6 C7 H7 . . 120(2) ?
    C8 C7 C6 . . 121.8(3) ?
    C8 C7 H7 . . 118.5(19) ?
    C7 C8 C8A . . 117.2(3) ?
    C7 C8 H8 . . 124.1(18) ?
    C8A C8 H8 . . 118.6(19) ?
    N9 C8A C5A . . 109.2(2) ?
    N9 C8A C8 . . 129.2(3) ?
    C8 C8A C5A . . 121.6(3) ?
    C8A N9 C10 . . 126.8(3) ?
    C9A N9 C8A . . 108.1(2) ?
    C9A N9 C10 . . 124.9(3) ?
    N9 C9A C1 . . 128.9(3) ?
    N9 C9A C4A . . 109.5(3) ?
    C1 C9A C4A . . 121.6(3) ?
    N9 C10 C11 . . 112.9(2) ?
    N9 C10 H10B . . 108.5(19) ?
    N9 C10 H10A . . 109.9(18) ?
    C11 C10 H10B . . 110.0(18) ?
    C11 C10 H10A . . 111.5(18) ?
    H10B C10 H10A . . 104(3) ?
    C12 C11 C10 . . 121.0(3) ?
    C16 C11 C10 . . 120.1(3) ?
    C16 C11 C12 . . 118.9(3) ?
    C11 C12 H12 . . 121.7(19) ?
    C13 C12 C11 . . 120.3(3) ?
    C13 C12 H12 . . 118.0(19) ?
    C12 C13 H13 . . 120(2) ?
    C14 C13 C12 . . 120.3(3) ?
    C14 C13 H13 . . 120(2) ?
    C13 C14 C15 . . 119.8(3) ?
    C13 C14 H14 . . 115(2) ?
    C15 C14 H14 . . 125(2) ?
    C14 C15 C16 . . 120.1(3) ?
    C14 C15 H15 . . 120.5(18) ?
    C16 C15 H15 . . 119.3(18) ?
    C11 C16 C15 . . 120.7(3) ?
    C11 C16 H16 . . 117.0(17) ?
    C15 C16 H16 . . 122.3(18) ?
    C2' C1' C9A' . . 117.5(3) ?
    C2' C1' H1' . . 121.1(16) ?
    C9A' C1' H1' . . 121.2(16) ?
    C1' C2' C3' . . 121.4(3) ?
    C1' C2' H2' . . 112.6(17) ?
    C3' C2' H2' . . 126.0(17) ?
    C2' C3' H3' . . 120.5(19) ?
    C4' C3' C2' . . 121.0(3) ?
    C4' C3' H3' . . 118.5(19) ?
    C3' C4' C4A' . . 118.8(3) ?
    C3' C4' H4' . . 117(2) ?
    C4A' C4' H4' . . 124(2) ?
    C4' C4A' C5A' . . 134.1(3) ?
    C4' C4A' C9A' . . 119.7(3) ?
    C9A' C4A' C5A' . . 106.2(2) ?
    C5A' C5' H5' . . 121.5(18) ?
    C6' C5' C5A' . . 118.7(3) ?
    C6' C5' H5' . . 119.6(19) ?
    C5' C5A' C4A' . . 133.5(3) ?
    C5' C5A' C8A' . . 119.5(3) ?
    C8A' C5A' C4A' . . 107.1(2) ?
    C5' C6' C7' . . 120.7(3) ?
    C5' C6' H6' . . 117(2) ?
    C7' C6' H6' . . 122(2) ?
    C6' C7' H7' . . 118.9 ?
    C8' C7' C6' . . 122.3(3) ?
    C8' C7' H7' . . 118.9 ?
    C7' C8' H8' . . 121.4(17) ?
    C8A' C8' C7' . . 117.0(3) ?
    C8A' C8' H8' . . 121.6(17) ?
    N9' C8A' C5A' . . 108.3(2) ?
    C8' C8A' C5A' . . 121.8(3) ?
    C8' C8A' N9' . . 129.9(3) ?
    C8A' N9' C10' . . 126.5(2) ?
    C9A' N9' C8A' . . 109.0(2) ?
    C9A' N9' C10' . . 124.5(2) ?
    C1' C9A' C4A' . . 121.6(3) ?
    N9' C9A' C1' . . 128.9(3) ?
    N9' C9A' C4A' . . 109.5(2) ?
    N9' C10' C11' . . 114.4(2) ?
    N9' C10' H10C . . 108.6(19) ?
    N9' C10' H10D . . 109.6(18) ?
    C11' C10' H10C . . 113.1(19) ?
    C11' C10' H10D . . 108.0(18) ?
    H10C C10' H10D . . 103(2) ?
    C12' C11' C10' . . 121.9(3) ?
    C16' C11' C10' . . 118.7(3) ?
    C16' C11' C12' . . 119.4(3) ?
    C11' C12' C13' . . 119.3(3) ?
    C11' C12' H12' . . 120.4(18) ?
    C13' C12' H12' . . 120.1(18) ?
    C12' C13' H13' . . 121(2) ?
    C14' C13' C12' . . 121.1(4) ?
    C14' C13' H13' . . 118(2) ?
    C13' C14' C15' . . 119.4(3) ?
    C13' C14' H14' . . 117(2) ?
    C15' C14' H14' . . 124(2) ?
    C14' C15' C16' . . 120.4(4) ?
    C14' C15' H15' . . 117(2) ?
    C16' C15' H15' . . 122(2) ?
    C11' C16' C15' . . 120.3(3) ?
    C11' C16' H16' . . 118(2) ?
    C15' C16' H16' . . 122(2) ?
loop_
    _geom_torsion_atom_site_label_1
    _geom_torsion_atom_site_label_2
    _geom_torsion_atom_site_label_3
    _geom_torsion_atom_site_label_4
    _geom_torsion_site_symmetry_1
    _geom_torsion_site_symmetry_2
    _geom_torsion_site_symmetry_3
    _geom_torsion_site_symmetry_4
    _geom_torsion
    _geom_torsion_publ_flag
    C9A C1 C2 C3 . . . . -1.1(5) ?
    C4 C3 C2 C1 . . . . 1.0(6) ?
    C4A C4 C3 C2 . . . . -0.2(5) ?
    C5A C4A C4 C3 . . . . 177.8(3) ?
    C9A C4A C4 C3 . . . . -0.5(5) ?
    C5 C5A C4A C4 . . . . 1.2(6) ?
    C5 C5A C4A C9A . . . . 179.7(3) ?
    C8A C5A C4A C4 . . . . -179.4(3) ?
    C8A C5A C4A C9A . . . . -0.9(3) ?
    C8A C5A C5 C6 . . . . 0.6(4) ?
    C4A C5A C5 C6 . . . . 179.9(3) ?
    C7 C6 C5 C5A . . . . -0.2(4) ?
    C5 C6 C7 C8 . . . . -0.7(5) ?
    C8A C8 C7 C6 . . . . 1.2(4) ?
    C8 C8A C5A C4A . . . . -179.5(3) ?
    C8 C8A C5A C5 . . . . 0.0(4) ?
    N9 C8A C5A C4A . . . . 0.4(3) ?
    N9 C8A C5A C5 . . . . 179.9(2) ?
    N9 C8A C8 C7 . . . . 179.2(3) ?
    C5A C8A C8 C7 . . . . -0.8(4) ?
    C9A N9 C8A C5A . . . . 0.2(3) ?
    C9A N9 C8A C8 . . . . -179.8(3) ?
    C10 N9 C8A C5A . . . . -175.1(3) ?
    C10 N9 C8A C8 . . . . 4.8(5) ?
    C8A N9 C9A C1 . . . . 178.6(3) ?
    C8A N9 C9A C4A . . . . -0.8(3) ?
    C10 N9 C9A C1 . . . . -5.9(5) ?
    C10 N9 C9A C4A . . . . 174.7(3) ?
    C8A N9 C10 C11 . . . . 104.4(3) ?
    C9A N9 C10 C11 . . . . -70.2(4) ?
    N9 C9A C1 C2 . . . . -178.9(3) ?
    C4A C9A C1 C2 . . . . 0.5(5) ?
    N9 C9A C4A C4 . . . . 179.8(3) ?
    N9 C9A C4A C5A . . . . 1.1(3) ?
    C1 C9A C4A C4 . . . . 0.3(4) ?
    C1 C9A C4A C5A . . . . -178.4(3) ?
    N9 C10 C11 C12 . . . . -54.4(4) ?
    N9 C10 C11 C16 . . . . 125.9(3) ?
    C10 C11 C12 C13 . . . . -179.6(3) ?
    C16 C11 C12 C13 . . . . 0.0(5) ?
    C10 C11 C16 C15 . . . . 179.8(3) ?
    C12 C11 C16 C15 . . . . 0.2(5) ?
    C14 C13 C12 C11 . . . . -0.2(5) ?
    C15 C14 C13 C12 . . . . 0.2(5) ?
    C13 C14 C15 C16 . . . . -0.1(5) ?
    C14 C15 C16 C11 . . . . -0.1(5) ?
    C9A' C1' C2' C3' . . . . -0.8(5) ?
    C4' C3' C2' C1' . . . . 0.3(5) ?
    C4A' C4' C3' C2' . . . . -0.2(4) ?
    C5A' C4A' C4' C3' . . . . 178.8(3) ?
    C9A' C4A' C4' C3' . . . . 0.5(4) ?
    C4' C4A' C5A' C5' . . . . 0.0(6) ?
    C4' C4A' C5A' C8A' . . . . -178.6(3) ?
    C9A' C4A' C5A' C5' . . . . 178.5(3) ?
    C9A' C4A' C5A' C8A' . . . . -0.2(3) ?
    C5A' C5' C6' C7' . . . . -0.1(5) ?
    C4A' C5A' C5' C6' . . . . -177.8(3) ?
    C8A' C5A' C5' C6' . . . . 0.7(4) ?
    C8' C7' C6' C5' . . . . -1.0(5) ?
    C8A' C8' C7' C6' . . . . 1.5(5) ?
    N9' C8A' C5A' C4A' . . . . 0.3(3) ?
    N9' C8A' C5A' C5' . . . . -178.5(3) ?
    C8' C8A' C5A' C4A' . . . . 178.7(3) ?
    C8' C8A' C5A' C5' . . . . -0.1(4) ?
    N9' C8A' C8' C7' . . . . 177.1(3) ?
    C5A' C8A' C8' C7' . . . . -0.9(4) ?
    C9A' N9' C8A' C5A' . . . . -0.3(3) ?
    C9A' N9' C8A' C8' . . . . -178.6(3) ?
    C10' N9' C8A' C8' . . . . 3.0(5) ?
    C10' N9' C8A' C5A' . . . . -178.7(3) ?
    C8A' N9' C9A' C1' . . . . 179.9(3) ?
    C8A' N9' C9A' C4A' . . . . 0.2(3) ?
    C10' N9' C9A' C1' . . . . -1.7(5) ?
    C10' N9' C9A' C4A' . . . . 178.6(3) ?
    C8A' N9' C10' C11' . . . . 102.9(3) ?
    C9A' N9' C10' C11' . . . . -75.2(4) ?
    N9' C9A' C1' C2' . . . . -178.5(3) ?
    C4A' C9A' C1' C2' . . . . 1.1(4) ?
    N9' C9A' C4A' C4' . . . . 178.7(2) ?
    N9' C9A' C4A' C5A' . . . . 0.0(3) ?
    C1' C9A' C4A' C4' . . . . -1.0(4) ?
    C1' C9A' C4A' C5A' . . . . -179.7(3) ?
    N9' C10' C11' C16' . . . . 155.3(3) ?
    N9' C10' C11' C12' . . . . -26.9(4) ?
    C10' C11' C12' C13' . . . . -175.9(3) ?
    C16' C11' C12' C13' . . . . 1.9(4) ?
    C10' C11' C16' C15' . . . . 175.8(3) ?
    C12' C11' C16' C15' . . . . -2.0(5) ?
    C11' C12' C13' C14' . . . . -0.3(5) ?
    C15' C14' C13' C12' . . . . -1.1(5) ?
    C13' C14' C15' C16' . . . . 1.0(5) ?
    C11' C16' C15' C14' . . . . 0.5(5) ?
loop_
    _geom_hbond_atom_site_label_D
    _geom_hbond_atom_site_label_H
    _geom_hbond_atom_site_label_A
    _geom_hbond_site_symmetry_A
    _geom_hbond_distance_DH
    _geom_hbond_distance_HA
    _geom_hbond_distance_DA
    _geom_hbond_angle_DHA
    _geom_hbond_publ_flag
    C6 H6 Cg1' 2_545 0.97(4) 2.940(4) 3.636(5) 129.46(5) yes
    C10' H10C Cg1' 1_565 0.98(3) 2.787(4) 3.700(5) 154.92(4) yes
    C4' H4' Cg3 2_545 0.99(4) 2.706(4) 3.554(4) 144.36(5) yes
data_global
_journal_date_recd_electronic     2010-03-26
_journal_date_accepted     2010-04-02
_journal_name_full     'Acta Crystallographica, Section E'
_journal_year     2010
_journal_volume     66
_journal_issue      5
_journal_page_first     o1077
_journal_page_last     o1077
_journal_paper_category     QO
_journal_coeditor_code     XU2745
_publ_contact_author
;
Dr Tuncer H\"okelek
Hacettepe University
Department of Physics
06532 Beytepe
Ankara
Turkey
;
_publ_contact_author_email     merzifon@hacettepe.edu.tr
_publ_contact_author_fax     '90(312)2352550'
_publ_contact_author_phone     '90(312)2977242'
_publ_section_title
;
9-Benzyl-9<i>H</i>-carbazole
;
loop_
    _publ_author_name
    _publ_author_address
    'Uluda\(g, Nesimi'
;
Nam\?ik Kemal University
Faculty of Arts and Sciences
Department of Chemistry
59100 Tekirda\(g
Turkey
;
    'Ate\,s, Murat'
;
Nam\?ik Kemal University
Faculty of Arts and Sciences
Department of Chemistry
59100 Tekirda\(g
Turkey
;
    'Tercan, Bar\?i\,s'
;
Karab\"uk University
Department of Physics
78050 Karab\"uk
Turkey
;
    'Ermi\,s, Emel'
;
Anadolu University
Faculty of Science
Department of Chemistry
26470 Yeniba\(glar
Eski\,sehir
Turkey
;
    'H\"okelek*, Tuncer'
;
Hacettepe University
Department of Physics
06800 Beytepe
Ankara
Turkey
;
