# Supplementary material for: 9-Benzyl-9H-carbazole
Source: Acta Crystallogr Sect E Struct Rep Online. 2010 Apr 14;66(Pt 5):o1077. doi: 10.1107/S1600536810012444 (PMC2979278; doi:10.1107/S1600536810012444)
Supplement: Supplementary file 2 [file e-66-o1077-Isup2.hkl]

#
# h,k,l, Fc-squared, Fo-squared, sigma(Fo-squared) and status flag
#
data_I
_shelx_title ' tnesimi1 in P 21/c'
_shelx_refln_list_code          4
_shelx_F_calc_maximum      328.13
_exptl_crystal_F_000      1088.00
_reflns_d_resolution_high  0.7461
 
loop_
 _symmetry_equiv_pos_as_xyz
 'x, y, z'
 '-x, y+1/2, -z+1/2'
 '-x, -y, -z'
 'x, -y-1/2, z-1/2'
 
_cell_length_a    14.9305
_cell_length_b     5.5612
_cell_length_c    32.7916
_cell_angle_alpha  90.000
_cell_angle_beta   94.518
_cell_angle_gamma  90.000
 
_shelx_F_squared_multiplier     1.000
 
loop_
 _refln_index_h
 _refln_index_k
 _refln_index_l
 _refln_F_squared_calc
 _refln_F_squared_meas
 _refln_F_squared_sigma
 _refln_observed_status
   1   0   0     1185.30     1223.68     50.55 o
   2   0   0      300.41      293.11     22.13 o
   3   0   0    16044.19    18691.02    467.19 o
   4   0   0     1792.09     1771.58     51.85 o
   5   0   0     1431.70     1383.77     75.20 o
   6   0   0     1496.85     1485.77     42.47 o
   7   0   0     1791.09     2013.99     54.79 o
   8   0   0     1046.93     1079.82     78.27 o
   9   0   0     1043.42     1081.94     88.20 o
  10   0   0      117.03       95.80     28.49 o
  11   0   0       57.45       83.75     28.43 o
  12   0   0       17.77       96.19     32.38 o
  13   0   0     1241.69     1198.62    164.03 o
  14   0   0       11.90       14.84     30.48 o
  15   0   0       85.74       93.30     37.64 o
  16   0   0       23.58       19.03     36.93 o
  17   0   0     1240.81     1483.19     92.73 o
  18   0   0      186.61      256.13     78.25 o
  19   0   0      261.83      338.46    192.32 o
   1   1   0     5236.04     4540.33     68.59 o
   2   1   0     6814.03     6796.89    184.00 o
   3   1   0     1228.09     1498.26     27.49 o
   4   1   0      738.20      645.87     61.49 o
   5   1   0      664.08      684.78     49.64 o
   6   1   0        0.96        2.13     12.09 o
   7   1   0       76.71       67.08     16.35 o
   8   1   0       43.83       22.27     14.72 o
   9   1   0        0.27       51.98     14.34 o
  10   1   0       20.54       16.00     14.42 o
  11   1   0       20.59        6.71     17.75 o
  12   1   0     1499.78     1427.47     69.74 o
  13   1   0     1132.77     1102.53    117.00 o
  14   1   0      461.19      470.36     48.80 o
  15   1   0       37.85        4.35     27.46 o
  16   1   0      372.04      393.77     49.42 o
  17   1   0       25.91      132.00     55.90 o
  18   1   0      240.43      327.69     89.86 o
  19   1   0      373.74      501.60     71.11 o
   0   2   0      521.17      505.06     33.98 o
   1   2   0       76.21       68.05     11.85 o
   2   2   0      827.28      742.02     23.81 o
   3   2   0      289.74      420.96     23.50 o
   4   2   0     1357.09     1323.42     29.01 o
   5   2   0      939.91      949.03     28.61 o
   6   2   0      194.59      250.11     25.70 o
   7   2   0      609.57      559.61     31.02 o
   8   2   0      365.32      376.63     21.68 o
   9   2   0        9.43        8.51     14.38 o
  10   2   0      123.03       84.46     50.94 o
  11   2   0      109.24      154.30     26.31 o
  12   2   0     2621.67     2270.52     70.72 o
  13   2   0       13.74        4.80     26.58 o
  14   2   0        7.79        3.37     29.06 o
  15   2   0      603.46      550.58    125.19 o
  16   2   0        0.02       31.92     76.36 o
  17   2   0       52.55       58.18     52.33 o
  18   2   0       53.83       37.72     41.62 o
  19   2   0      204.49      211.74     60.35 o
   1   3   0        0.03        5.01     10.54 o
   2   3   0       34.60       96.78     17.87 o
   3   3   0      566.62      594.78     25.76 o
   4   3   0      804.75      786.97     26.63 o
   5   3   0      249.85      251.43     18.26 o
   6   3   0       35.85       76.19     16.32 o
   7   3   0       85.87       81.78     18.23 o
   8   3   0      134.93      137.15     16.15 o
   9   3   0      327.37      560.67     65.58 o
  10   3   0       14.76       -9.51     17.43 o
  11   3   0       20.88       29.85     20.80 o
  12   3   0       13.67       35.77     25.76 o
  13   3   0        0.23       34.45     31.83 o
  14   3   0       29.89       20.56     46.50 o
  15   3   0        7.70      -24.90     46.60 o
  16   3   0        8.08        3.79     45.49 o
  17   3   0       17.37       69.54     45.00 o
  18   3   0        3.05       -1.02     39.88 o
   0   4   0      868.40     1111.28     70.63 o
   1   4   0      268.14      297.30     30.59 o
   2   4   0      120.34      120.71     16.56 o
   3   4   0      568.29      630.97     30.65 o
   4   4   0       22.67       32.43     14.28 o
   5   4   0        0.13      -12.08     12.08 o
   6   4   0        1.28       35.03     15.27 o
   7   4   0      349.65      439.60     29.30 o
   8   4   0        3.04       -4.00     16.28 o
   9   4   0      514.47      490.30     50.53 o
  10   4   0      986.65      912.43     55.64 o
  11   4   0       18.53      -29.48     34.51 o
  12   4   0       16.31      -22.44     54.70 o
  13   4   0        0.22      -14.81     38.68 o
  14   4   0       49.71       52.01     45.25 o
  15   4   0       18.59       40.91     31.70 o
  16   4   0       20.83       68.52     36.81 o
   1   5   0        2.60        6.21     15.76 o
   2   5   0      215.20      264.23     24.91 o
   3   5   0      704.94      729.44     37.44 o
   4   5   0      218.95      197.27     22.12 o
   5   5   0      195.58      167.93     21.43 o
   6   5   0        0.02       33.70     17.04 o
   7   5   0       23.87       22.43     17.91 o
   8   5   0       37.92       32.39     21.92 o
   9   5   0      175.89      141.12     31.21 o
  10   5   0        0.03        0.19     32.84 o
  11   5   0        0.06      -32.30     56.54 o
  12   5   0       51.93      -30.31     86.42 o
  13   5   0        5.41        1.02     65.45 o
  14   5   0        0.21       33.75     74.65 o
   0   6   0     1088.27     1124.38     77.55 o
   1   6   0      489.51      580.50     37.69 o
   2   6   0       38.59       15.42     18.98 o
   3   6   0       49.95       43.89     19.56 o
   4   6   0      248.59      251.57     27.48 o
   5   6   0        0.00       -9.59     20.83 o
   6   6   0       25.64       52.78     24.89 o
   7   6   0        3.64      -24.46     24.46 o
   8   6   0       48.69       52.65     53.25 o
   9   6   0      169.84      143.71     66.57 o
  10   6   0        1.69      -20.45     63.40 o
  11   6   0       56.05      139.43     27.13 o
   1   7   0        6.93       -0.52     33.06 o
   2   7   0        4.15       19.28     31.13 o
   3   7   0       40.12      102.91     34.80 o
   4   7   0      301.73      366.04     53.24 o
   5   7   0      122.88      117.95     40.86 o
   6   7   0        5.62       26.89     43.71 o
 -19   1   1      594.08      787.58     82.16 o
 -18   1   1        2.08       98.74     65.67 o
 -17   1   1       53.54      130.68     43.33 o
 -16   1   1      193.26      280.65     94.91 o
 -15   1   1       19.23       62.60     39.48 o
 -14   1   1      519.78      528.75     51.89 o
 -13   1   1       51.68       59.19     28.53 o
 -12   1   1      749.95      839.27     57.90 o
 -11   1   1     1032.10     1171.38     52.82 o
 -10   1   1      286.39      258.58     21.74 o
  -9   1   1      352.49      386.52     24.42 o
  -8   1   1      139.42      157.57     20.23 o
  -7   1   1       50.53       65.63     17.57 o
  -6   1   1      371.45      451.73     29.27 o
  -5   1   1       85.81       53.82     18.13 o
  -4   1   1     4148.63     3977.06     76.90 o
  -3   1   1     7534.40     7308.46     93.65 o
  -2   1   1    44187.79    50625.13    519.41 o
  -1   1   1      415.78      336.12     13.27 o
   0   1   1     1734.76     1548.02     21.40 o
   1   1   1     1230.00      971.97     20.85 o
   2   1   1     4436.86     4126.90     50.17 o
   3   1   1      896.00      916.39     21.32 o
   4   1   1      871.08      749.57     34.52 o
   5   1   1      121.34      139.05     20.38 o
   6   1   1      440.14      594.90     27.41 o
   7   1   1        9.55       28.59     13.98 o
   8   1   1        0.13       22.44     11.71 o
   9   1   1      214.75      234.57     20.39 o
  10   1   1       12.87       10.22     13.88 o
  11   1   1      153.20      166.84     28.55 o
  12   1   1       37.95       58.43     48.00 o
  13   1   1       15.36       41.37     56.05 o
  14   1   1      125.43      165.60     36.33 o
  15   1   1      407.00      343.32     46.16 o
  16   1   1       40.92      126.02     55.01 o
  17   1   1      125.62      171.03     41.36 o
  18   1   1       39.79      122.74     49.17 o
  19   1   1        3.60       38.48     43.22 o
 -19   2   1      227.97      124.80     56.26 o
 -18   2   1       31.47       28.63     47.04 o
 -17   2   1       65.75      125.36     37.05 o
 -16   2   1      266.28      300.42     85.04 o
 -15   2   1      316.50      343.38     94.39 o
 -14   2   1       90.86      141.41     34.53 o
 -13   2   1       59.75       28.40     26.72 o
 -12   2   1      731.00      706.41     44.57 o
 -11   2   1      228.72      233.33     39.43 o
 -10   2   1      155.99      158.25     31.15 o
  -9   2   1        3.63        1.04     14.17 o
  -8   2   1       26.02        8.04     14.75 o
  -7   2   1       82.11      102.56     18.36 o
  -6   2   1       47.05       10.70     15.94 o
  -5   2   1     1256.59     1288.50     33.04 o
  -4   2   1      333.60      323.99     14.63 o
  -3   2   1     3287.64     3208.55     61.25 o
  -2   2   1      308.07      306.33     17.69 o
  -1   2   1      431.36      407.58     20.87 o
   0   2   1       46.19       40.33     10.35 o
   1   2   1     1659.21     1475.63     41.19 o
   2   2   1     1573.82     1456.87     37.51 o
   3   2   1      683.01      573.98     22.11 o
   4   2   1      208.76      211.84     11.98 o
   5   2   1     1006.49     1076.36     27.29 o
   6   2   1     2077.51     2018.31     45.42 o
   7   2   1       60.51       50.52     12.24 o
   8   2   1      495.38      445.82     29.26 o
   9   2   1       11.19       16.80     15.10 o
  10   2   1      281.19      273.98     28.29 o
  11   2   1      554.57      506.29     38.04 o
  12   2   1       63.41      106.29     25.11 o
  13   2   1      460.26      400.76     63.34 o
  14   2   1      116.56      143.02     45.61 o
  15   2   1        1.55       12.93     33.59 o
  16   2   1       10.28       40.31     49.79 o
  17   2   1       24.21       57.92     51.43 o
  18   2   1       72.18       58.55    149.83 o
  19   2   1       18.66      104.31     52.15 o
 -18   3   1      115.15      115.57     49.09 o
 -17   3   1        7.58        2.05     39.88 o
 -16   3   1        6.43       45.36     31.29 o
 -15   3   1       53.91      141.58     34.96 o
 -14   3   1       61.55       30.91     51.77 o
 -13   3   1      526.85      508.21     41.40 o
 -12   3   1        0.18       10.23     40.73 o
 -11   3   1      102.59      118.59     24.65 o
 -10   3   1       59.69       12.48     28.64 o
  -9   3   1     3561.29     3124.29     81.52 o
  -8   3   1      126.33      169.72     17.31 o
  -7   3   1       66.56       63.41     11.40 o
  -6   3   1      268.04      280.12     23.80 o
  -5   3   1      169.03      203.79     18.66 o
  -4   3   1      164.00      197.16     16.66 o
  -3   3   1      695.91      653.81     28.82 o
  -2   3   1     1573.92     1605.89     45.60 o
  -1   3   1       86.01      121.88     16.52 o
   0   3   1      108.29      107.31     14.39 o
   1   3   1       92.48      130.35     19.52 o
   2   3   1     1990.35     2059.08     61.14 o
   3   3   1      294.82      325.57     20.18 o
   4   3   1      147.95      154.86     15.40 o
   5   3   1      258.49      288.99     21.91 o
   6   3   1      218.67      258.20     22.62 o
   7   3   1      264.37      296.00     25.32 o
   8   3   1       81.65       88.70     15.88 o
   9   3   1       16.43        8.36     16.87 o
  10   3   1      372.34      354.13     30.94 o
  11   3   1      473.77      418.17     40.02 o
  12   3   1      132.40      135.74     31.15 o
  13   3   1       37.48       19.53     27.16 o
  14   3   1       52.56       40.26     39.92 o
  15   3   1       21.32       21.44     29.48 o
  16   3   1        7.54       12.89     54.09 o
  17   3   1       77.84        3.07     40.91 o
  18   3   1       30.59       19.43     45.00 o
 -16   4   1        1.70       17.38     32.72 o
 -15   4   1      154.17      145.24     35.80 o
 -14   4   1        6.40      -20.79     44.99 o
 -13   4   1       21.22       -8.74     37.76 o
 -12   4   1      106.00       77.78     49.91 o
 -11   4   1        0.20       -7.95     31.97 o
 -10   4   1       14.52       31.80     31.72 o
  -9   4   1      270.73      311.76     35.11 o
  -8   4   1       41.07       80.13     19.22 o
  -7   4   1      647.09      607.39     33.04 o
  -6   4   1      750.83      705.94     33.44 o
  -5   4   1      170.67      153.01     18.57 o
  -4   4   1       12.76      -11.01     11.01 o
  -3   4   1       75.97      116.41     16.65 o
  -2   4   1      194.88      211.48     20.92 o
  -1   4   1      210.01      206.64     20.58 o
   0   4   1      373.41      406.58     33.83 o
   1   4   1       26.94       53.62     15.14 o
   2   4   1      194.99      204.66     19.53 o
   3   4   1     1392.93     1449.14     41.21 o
   4   4   1      402.48      417.99     28.62 o
   5   4   1       16.21       41.05     16.39 o
   6   4   1      323.25      345.64     27.62 o
   7   4   1      540.06      511.70     30.73 o
   8   4   1        2.89        3.65     18.63 o
   9   4   1      245.99      327.97     38.54 o
  10   4   1      313.72      312.48     48.58 o
  11   4   1      124.37       53.81     48.12 o
  12   4   1        2.63      -22.40     82.17 o
  13   4   1        8.43      -22.96     56.29 o
  14   4   1        8.71      -43.56    171.29 o
  16   4   1        4.61       -1.02     32.72 o
 -14   5   1       24.35      -17.38     64.43 o
 -13   5   1      115.86       68.53     69.55 o
 -12   5   1       18.46      -42.95     59.31 o
 -11   5   1        2.64      -36.09     62.26 o
 -10   5   1       41.08       18.62     61.42 o
  -9   5   1        0.01       -4.65     32.60 o
  -8   5   1      123.45      154.75     37.98 o
  -7   5   1       44.28       19.10     17.96 o
  -6   5   1      148.98      127.66     21.08 o
  -5   5   1      156.63      157.99     20.80 o
  -4   5   1       18.75       19.56     14.53 o
  -3   5   1      668.15      708.00     38.31 o
  -2   5   1      758.85      806.38     38.84 o
  -1   5   1        0.05      -15.21     15.21 o
   0   5   1        7.32        8.46     16.37 o
   1   5   1      128.28      128.81     21.77 o
   2   5   1      636.41      711.01     37.03 o
   3   5   1      194.02      218.03     23.60 o
   4   5   1       25.99       55.10     16.26 o
   5   5   1        5.28        6.01     15.83 o
   6   5   1      162.87      181.60     22.93 o
   7   5   1      251.43      265.94     18.94 o
   8   5   1       68.69       40.96     15.25 o
   9   5   1      116.64      137.79     20.47 o
  10   5   1       48.80       47.82     38.55 o
  11   5   1      117.92      136.47     48.32 o
  12   5   1        0.13      -99.39    140.61 o
  13   5   1       14.85       -4.09     59.31 o
  14   5   1       26.03        8.18     67.49 o
 -11   6   1        8.73       15.85     31.70 o
 -10   6   1       21.71       72.61     74.65 o
  -9   6   1        0.03      -43.97     56.24 o
  -8   6   1       64.00       31.51     34.86 o
  -7   6   1        4.32      -26.62     26.62 o
  -6   6   1        3.65      -18.85     21.08 o
  -5   6   1      287.53      293.62     29.08 o
  -4   6   1        1.73       30.80     19.55 o
  -3   6   1       94.89       87.78     19.40 o
  -2   6   1       24.90       30.93     19.55 o
  -1   6   1       14.30       33.33     18.55 o
   0   6   1       41.27       90.15     25.56 o
   1   6   1        2.62       -1.12     18.19 o
   2   6   1       21.65       35.21     19.77 o
   3   6   1       18.91       43.45     19.14 o
   4   6   1      313.30      294.40     32.32 o
   5   6   1        0.41        4.94     21.24 o
   6   6   1      111.15      130.52     27.05 o
   7   6   1        0.07      -16.96     29.08 o
   8   6   1       23.90       -2.66     28.45 o
   9   6   1       16.66      -31.51    100.22 o
  10   6   1       27.16       17.32     58.83 o
  11   6   1       13.10       -5.62     22.34 o
  -6   7   1       16.28       13.52     46.13 o
  -5   7   1        7.07      -33.45     33.45 o
  -4   7   1        4.98       -4.07     27.14 o
  -3   7   1       33.87       70.03     40.85 o
  -2   7   1       42.68       20.55     27.03 o
  -1   7   1        6.16       11.50     29.76 o
   0   7   1        7.26        3.35     40.32 o
   1   7   1        5.51      -29.84     29.84 o
   2   7   1       89.28      107.25     41.32 o
   3   7   1       62.13        4.63     33.91 o
   4   7   1       25.94       11.02     34.56 o
   5   7   1       24.15      -10.40     32.82 o
   6   7   1       10.03        4.86     43.64 o
 -19   0   2      181.42      393.37    181.05 o
 -18   0   2       29.09       96.02     93.57 o
 -17   0   2        1.51       89.97     92.03 o
 -16   0   2       14.67       13.19     69.03 o
 -15   0   2        2.84       11.30     37.84 o
 -14   0   2      120.49       80.94     36.31 o
 -13   0   2      486.57      589.26     72.68 o
 -12   0   2        2.21        0.49     72.60 o
 -11   0   2      165.90      184.01     34.50 o
 -10   0   2      910.28     1030.94     57.18 o
  -9   0   2        3.39      -17.23     17.23 o
  -8   0   2     5361.94     6058.39    125.85 o
  -7   0   2      130.66      161.28     21.17 o
  -6   0   2      246.20      291.32     21.64 o
  -5   0   2      589.60      632.90     46.65 o
  -4   0   2     1205.77     1442.74     79.12 o
  -3   0   2      387.64      466.08     27.00 o
  -2   0   2      931.02      795.07     44.98 o
  -1   0   2        9.60        4.60      4.34 o
   0   0   2      917.23      198.18     12.58 o
   1   0   2     9215.20     8742.98    218.06 o
   2   0   2     2504.16     2142.20     85.67 o
   3   0   2       16.90       28.07     16.52 o
   4   0   2     7499.69     7193.81    222.29 o
   5   0   2        6.96       -5.94     13.84 o
   6   0   2       65.07      187.80     24.79 o
   7   0   2     1127.41     1228.56     53.53 o
   8   0   2      561.75      548.93     44.15 o
   9   0   2      155.33      178.83     42.97 o
  10   0   2      959.81      969.63     55.08 o
  11   0   2      302.76      383.99     44.52 o
  12   0   2     1559.04     1659.92     89.78 o
  13   0   2      345.00      376.79     48.32 o
  14   0   2        5.72       47.73     46.53 o
  15   0   2      138.57      108.79     39.60 o
  16   0   2       41.78       28.91     37.51 o
  17   0   2        0.60       28.56     98.68 o
  18   0   2       11.21       52.88    111.98 o
  19   0   2      302.75      408.20     75.71 o
 -19   1   2      379.69      438.94     79.81 o
 -18   1   2        0.32      120.31     56.00 o
 -17   1   2       31.58      118.92     53.44 o
 -16   1   2      513.59      583.36     76.72 o
 -15   1   2       83.24       19.86     34.57 o
 -14   1   2      125.36      144.70     35.48 o
 -13   1   2      368.83      437.96     45.51 o
 -12   1   2       75.41       97.78     30.46 o
 -11   1   2      919.56     1040.13     37.51 o
 -10   1   2      206.85      158.90     19.27 o
  -9   1   2      437.25      501.75     26.37 o
  -8   1   2     1862.74     1878.26     52.72 o
  -7   1   2      870.73      895.44     35.32 o
  -6   1   2      185.26      192.15     19.20 o
  -5   1   2     2637.91     2743.65     67.91 o
  -4   1   2    11390.82    11396.00    157.19 o
  -3   1   2     1141.72     1079.92     31.39 o
  -2   1   2     5350.36     4699.40     54.14 o
  -1   1   2     7363.21     6566.10     84.93 o
   0   1   2        9.94        6.97      4.00 o
   1   1   2    15093.37    14177.62    176.46 o
   2   1   2     2344.88     2048.74     30.07 o
   3   1   2     1294.06     2089.53     43.66 o
   4   1   2     3985.98     3852.24     90.37 o
   5   1   2        6.82       -2.20     15.35 o
   6   1   2      446.66      688.62     29.95 o
   7   1   2       12.03       -7.36     12.84 o
   8   1   2     1365.41     1580.74     39.19 o
   9   1   2      169.75      181.50     17.68 o
  10   1   2       61.60       70.14     15.45 o
  11   1   2      190.90      220.37     24.31 o
  12   1   2      604.67      548.51     49.67 o
  13   1   2       11.18       14.75     43.52 o
  14   1   2       10.28      -12.10     26.14 o
  15   1   2        9.69        6.80     29.20 o
  16   1   2      203.13      228.15     93.56 o
  17   1   2       31.56       78.20     50.73 o
  18   1   2      115.63      154.98     57.99 o
  19   1   2       17.93       45.00     52.15 o
 -19   2   2        0.61        2.05     46.02 o
 -18   2   2       82.69      101.25     53.18 o
 -17   2   2       85.25      157.46     56.16 o
 -16   2   2      476.42      456.79     52.43 o
 -15   2   2       56.51       49.11     31.14 o
 -14   2   2       93.07      141.00     56.62 o
 -13   2   2        0.63        1.84     26.02 o
 -12   2   2      906.97      836.86     66.10 o
 -11   2   2        2.53       10.47     30.41 o
 -10   2   2      222.89      175.81     37.58 o
  -9   2   2       73.03       33.56     15.30 o
  -8   2   2      173.59      176.04     22.13 o
  -7   2   2       76.00       84.10     17.15 o
  -6   2   2      530.25      458.63     25.90 o
  -5   2   2      736.75      733.45     39.82 o
  -4   2   2      310.80      335.99     19.74 o
  -3   2   2       87.43      100.04     13.49 o
  -2   2   2       15.90       13.18      9.40 o
  -1   2   2      459.55      409.27     22.58 o
   0   2   2      196.70      178.30     14.86 o
   1   2   2        1.81        0.95      5.95 o
   2   2   2      580.77      519.88     24.75 o
   3   2   2       89.38      136.31     14.29 o
   4   2   2        1.27       10.79      9.10 o
   5   2   2      861.55      971.32     48.70 o
   6   2   2       18.48        8.95     10.77 o
   7   2   2      141.96      159.73     15.87 o
   8   2   2     1079.79     1031.84     54.47 o
   9   2   2        2.67       67.91     19.78 o
  10   2   2       67.96       52.74     18.53 o
  11   2   2      740.82      690.08     42.16 o
  12   2   2        0.41      -25.39     25.39 o
  13   2   2     1020.10     1008.50     60.55 o
  14   2   2      495.03      550.05     53.70 o
  15   2   2        5.26       -4.54     56.75 o
  16   2   2       82.37       79.42     35.40 o
  17   2   2        1.57       67.20     34.50 o
  18   2   2        1.64        1.29     41.68 o
  19   2   2      106.66       74.66     52.16 o
 -18   3   2        4.41       -5.11     37.84 o
 -17   3   2      171.88      182.07     50.12 o
 -16   3   2       25.27       53.50     32.76 o
 -15   3   2       85.79       62.83     36.26 o
 -14   3   2        3.32        8.96     68.51 o
 -13   3   2       92.89      107.33     24.88 o
 -12   3   2        4.03      -13.34     24.60 o
 -11   3   2       97.86      101.33     24.02 o
 -10   3   2       47.63       88.97     36.76 o
  -9   3   2      314.97      495.08     72.46 o
  -8   3   2      323.26      298.90     23.58 o
  -7   3   2       23.07       12.16      9.56 o
  -6   3   2       43.82       88.93     16.34 o
  -5   3   2      706.14      785.81     29.35 o
  -4   3   2      453.17      454.97     22.69 o
  -3   3   2       82.85      101.17     16.32 o
  -2   3   2       12.82       73.07     22.45 o
  -1   3   2      600.64      672.48     31.81 o
   0   3   2      503.84      518.80     28.08 o
   1   3   2      589.41      612.05     30.73 o
   2   3   2      606.76      691.99     35.63 o
   3   3   2       10.34       18.54     11.46 o
   4   3   2      158.93      177.60     17.71 o
   5   3   2       10.41       57.09     14.67 o
   6   3   2       58.52       78.27     16.18 o
   7   3   2      225.50      261.05     27.62 o
   8   3   2      524.93      515.35     24.68 o
   9   3   2       27.76       17.13     19.26 o
  10   3   2      162.72      162.97     23.84 o
  11   3   2      437.96      414.17     39.35 o
  12   3   2       46.76       37.03     46.47 o
  13   3   2       38.74       30.22     34.54 o
  14   3   2       71.78       56.30     78.33 o
  15   3   2       43.03       15.03     30.53 o
  16   3   2      181.93      171.19     75.79 o
  17   3   2      210.99      188.17     77.23 o
  18   3   2        1.64       14.32     41.93 o
 -16   4   2       71.53       33.75     34.77 o
 -15   4   2       15.22       -5.11     29.66 o
 -14   4   2       12.73       -1.50     23.27 o
 -13   4   2       95.46       48.67     81.82 o
 -12   4   2      123.61      113.18     57.94 o
 -11   4   2       20.26       -5.49     53.12 o
 -10   4   2      201.89      189.56     53.94 o
  -9   4   2        0.85        7.02     21.67 o
  -8   4   2     1028.57     1017.72     42.18 o
  -7   4   2        2.36       19.88     15.81 o
  -6   4   2        0.11       40.70     17.39 o
  -5   4   2       66.80       82.43     16.57 o
  -4   4   2      440.80      432.32     23.98 o
  -3   4   2       59.87      120.84     16.41 o
  -2   4   2       15.47        9.83     16.60 o
  -1   4   2        6.18       12.25     14.10 o
   0   4   2       36.93       58.95     16.79 o
   1   4   2      643.00      646.96     33.32 o
   2   4   2      590.65      633.09     31.24 o
   3   4   2      274.98      290.23     17.94 o
   4   4   2      191.69      227.30     14.02 o
   5   4   2      211.42      174.19     13.38 o
   6   4   2      367.35      392.60     26.36 o
   7   4   2      198.74      201.15     22.20 o
   8   4   2       78.98       69.61     27.22 o
   9   4   2     1429.13     1361.35     82.37 o
  10   4   2       17.04       12.64     30.49 o
  11   4   2        2.89      -21.34     47.27 o
  12   4   2      165.89      107.96     41.41 o
  13   4   2       25.27        0.27     35.97 o
  14   4   2        3.39       41.93     78.74 o
  15   4   2      148.59       12.27    156.49 o
 -14   5   2        6.44       -4.09     71.58 o
 -13   5   2       16.23      -32.72     57.27 o
 -12   5   2      114.25      164.67     74.66 o
 -11   5   2        1.93       35.81     41.64 o
 -10   5   2       73.30       36.38     51.21 o
  -9   5   2        5.23        5.94     29.28 o
  -8   5   2       99.88       95.33     26.20 o
  -7   5   2       51.83       30.03     21.25 o
  -6   5   2       15.37        0.85     15.69 o
  -5   5   2        3.05        6.01     14.84 o
  -4   5   2      211.88      231.59     21.84 o
  -3   5   2       31.67       50.80     17.28 o
  -2   5   2        3.63       10.87     15.25 o
  -1   5   2        1.47      -14.58     14.58 o
   0   5   2        0.01       12.24     16.63 o
   1   5   2      117.77      115.51     21.37 o
   2   5   2      288.21      322.64     26.63 o
   3   5   2       32.31       44.85     18.90 o
   4   5   2       98.46       71.17     17.85 o
   5   5   2      153.29      163.06     14.89 o
   6   5   2        0.07       -8.16     15.79 o
   7   5   2       55.51       42.30     13.83 o
   8   5   2        0.69        3.85     14.61 o
   9   5   2        0.82       15.00     15.12 o
  10   5   2       24.35       -3.02     32.62 o
  11   5   2       34.69        8.19     28.05 o
  12   5   2        2.32      -14.00    123.22 o
  13   5   2       45.10     -119.80    122.21 o
  14   5   2       40.34       70.56     78.74 o
 -11   6   2        0.25        2.23     52.66 o
 -10   6   2       22.37      -38.86     68.52 o
  -9   6   2        0.12      -27.61     58.29 o
  -8   6   2        7.03      -45.94     45.94 o
  -7   6   2       27.74      -25.93     30.47 o
  -6   6   2       36.63       36.55     22.93 o
  -5   6   2       35.05       37.09     19.77 o
  -4   6   2        8.43       21.48     18.31 o
  -3   6   2      298.98      273.19     26.17 o
  -2   6   2      145.18      161.77     24.49 o
  -1   6   2      367.41      465.76     36.77 o
   0   6   2      334.01      482.90     37.97 o
   1   6   2       71.16      121.81     23.29 o
   2   6   2        0.91      -11.40     19.54 o
   3   6   2      126.44       99.68     25.20 o
   4   6   2      107.70      163.62     27.55 o
   5   6   2       48.43       52.68     22.99 o
   6   6   2        9.73      -19.74     19.74 o
   7   6   2        0.44      -13.22     25.68 o
   8   6   2       22.22       41.23     33.90 o
   9   6   2        0.35      -15.99     56.07 o
  10   6   2      116.95      103.92     58.97 o
  11   6   2        6.12       -0.67     22.89 o
  -6   7   2       52.83       55.37     45.13 o
  -5   7   2       85.84       64.67     34.84 o
  -4   7   2       34.07       54.79     30.40 o
  -3   7   2        0.55        6.10     27.81 o
  -2   7   2        0.51      -23.44     24.27 o
  -1   7   2       68.33       73.42     27.59 o
   0   7   2       59.64      107.39     52.98 o
   1   7   2        0.23       -8.03     35.23 o
   2   7   2        6.81      -16.04     31.59 o
   3   7   2       57.08       52.14     36.77 o
   4   7   2      159.43      176.60     43.02 o
   5   7   2        3.84       40.50     35.01 o
   6   7   2        0.01      -23.39     39.75 o
 -19   1   3       72.84       27.61     50.11 o
 -18   1   3      147.22      275.64     74.61 o
 -17   1   3      108.01      221.17     42.61 o
 -16   1   3      106.76       98.25     53.29 o
 -15   1   3       20.66        3.38     31.02 o
 -14   1   3      229.27      194.07     36.84 o
 -13   1   3       26.80      -21.05     24.50 o
 -12   1   3       44.36       44.33     46.92 o
 -11   1   3      622.18      693.96     40.52 o
 -10   1   3      142.08      109.94     24.09 o
  -9   1   3     1414.81     1478.13     54.64 o
  -8   1   3      839.64      873.83     36.72 o
  -7   1   3     5301.46     5371.98    103.81 o
  -6   1   3     3046.91     2692.51    172.28 o
  -5   1   3     1264.32     1049.87     37.85 o
  -4   1   3      359.63      347.41     18.61 o
  -3   1   3    20727.01    20502.27    226.60 o
  -2   1   3     3688.91     3349.75     41.43 o
  -1   1   3    10615.79     9852.40    123.68 o
   0   1   3     4231.72     3853.52     53.09 o
   1   1   3      502.73      454.34     13.92 o
   2   1   3      404.04      349.84     12.57 o
   3   1   3     1200.23     3075.46    102.31 o
   4   1   3      785.97      819.61     74.37 o
   5   1   3     1928.12     2151.22    118.30 o
   6   1   3     1102.73     1131.28     37.07 o
   7   1   3      283.75      326.04     35.89 o
   8   1   3       18.46       20.08     11.56 o
   9   1   3        4.08       26.90     12.72 o
  10   1   3       31.12       29.03     13.73 o
  11   1   3      289.15      297.09     28.71 o
  12   1   3     1019.25     1039.42     60.00 o
  13   1   3       67.99       47.77     38.02 o
  14   1   3      128.30       87.72     33.26 o
  15   1   3      303.01      333.71     46.51 o
  16   1   3       10.55        3.94     36.84 o
  17   1   3        1.68       67.29     37.71 o
  18   1   3       33.51      125.14     42.45 o
  19   1   3       92.72       88.98     54.21 o
 -19   2   3       28.77       47.04     50.11 o
 -18   2   3       18.98       61.36     49.09 o
 -17   2   3       17.26       62.15     36.39 o
 -16   2   3       25.29       72.44     33.55 o
 -15   2   3       13.05       69.57     39.76 o
 -14   2   3       68.46       74.14     75.33 o
 -13   2   3        8.94        9.32     27.06 o
 -12   2   3      132.18       96.79     32.59 o
 -11   2   3      495.57      508.22     38.28 o
 -10   2   3      434.83      375.64     37.02 o
  -9   2   3       61.20       50.45     17.95 o
  -8   2   3      335.49      356.80     27.66 o
  -7   2   3      199.88      229.53     22.33 o
  -6   2   3      190.26      297.56     20.26 o
  -5   2   3     3151.97     3037.23     52.77 o
  -4   2   3      395.63      446.69     15.53 o
  -3   2   3      475.33      418.89     17.12 o
  -2   2   3      227.13      269.07     28.82 o
  -1   2   3     3135.01     2721.49     53.72 o
   0   2   3      157.27      178.31      9.67 o
   1   2   3      432.61      462.29     28.81 o
   2   2   3       23.56       20.73      7.44 o
   3   2   3       52.95       86.23     13.13 o
   4   2   3       23.55       14.32      9.68 o
   5   2   3        6.97        4.84      9.83 o
   6   2   3     6367.43     6853.07    112.57 o
   7   2   3       27.05        3.22     10.92 o
   8   2   3       84.89      121.60     39.08 o
   9   2   3       64.88      107.29     19.73 o
  10   2   3       66.66       88.52     21.19 o
  11   2   3      114.70      125.37     25.67 o
  12   2   3       86.82       60.97     28.05 o
  13   2   3        0.44       -4.54     24.91 o
  14   2   3        4.63       10.41     28.63 o
  15   2   3       14.58        7.35     29.39 o
  16   2   3        2.99      -14.58     30.21 o
  17   2   3       10.54       43.64     65.40 o
  18   2   3       75.70       76.19     47.56 o
  19   2   3       52.30      -34.77     43.97 o
 -18   3   3       12.50       -1.02     39.88 o
 -17   3   3        2.54      -32.72     32.72 o
 -16   3   3        8.74       59.53     82.32 o
 -15   3   3       17.38      -22.00     26.86 o
 -14   3   3      109.91      105.33     32.35 o
 -13   3   3      126.30       94.49     36.55 o
 -12   3   3       66.83       48.40     23.67 o
 -11   3   3      340.57      310.92     64.10 o
 -10   3   3      937.64      792.63     40.14 o
  -9   3   3       53.90       50.12     18.66 o
  -8   3   3        0.38       27.06     12.93 o
  -7   3   3      176.81      203.81     25.05 o
  -6   3   3      503.49      493.20     35.16 o
  -5   3   3        9.68       40.44     11.83 o
  -4   3   3      887.60      888.72     28.88 o
  -3   3   3        0.03       25.16     14.71 o
  -2   3   3      358.22      390.89     24.79 o
  -1   3   3      293.89      332.53     29.18 o
   0   3   3      264.28      418.34     29.12 o
   1   3   3     1651.36     1643.55     37.39 o
   2   3   3      434.21      450.31     17.77 o
   3   3   3      171.56      196.18     14.52 o
   4   3   3        0.01        9.29     12.10 o
   5   3   3      740.05      704.48     31.02 o
   6   3   3       42.24       61.56     16.49 o
   7   3   3       29.08       71.75     19.13 o
   8   3   3        2.13       27.96     14.49 o
   9   3   3       86.17       15.32     31.44 o
  10   3   3      206.74      153.47     29.53 o
  11   3   3      133.11      183.85     51.53 o
  12   3   3       25.99       10.94     53.83 o
  13   3   3      191.88      226.90     31.48 o
  14   3   3      179.41      158.01     47.13 o
  15   3   3      132.92       71.64     75.21 o
  16   3   3       17.39       21.76     32.47 o
  17   3   3       35.16       57.48     56.76 o
  18   3   3       73.87       58.29     46.02 o
 -16   4   3       46.09       38.86     34.77 o
 -15   4   3        5.92       18.41     31.70 o
 -14   4   3        2.58       24.28     23.18 o
 -13   4   3      104.31       71.23     44.37 o
 -12   4   3       20.29      -32.67     51.11 o
 -11   4   3        6.96       30.49     34.93 o
 -10   4   3      478.83      473.23     56.47 o
  -9   4   3       13.17       30.85     22.48 o
  -8   4   3        0.11       50.80     17.74 o
  -7   4   3       16.24      -11.73     16.44 o
  -6   4   3      401.19      414.25     29.35 o
  -5   4   3      812.20      781.65     34.01 o
  -4   4   3      108.47      130.70     17.11 o
  -3   4   3       22.62       28.86     14.40 o
  -2   4   3      105.61      124.06     19.98 o
  -1   4   3      173.65      198.06     21.77 o
   0   4   3      397.20      388.03     26.27 o
   1   4   3       49.82       70.97     15.99 o
   2   4   3       32.82       37.60     13.16 o
   3   4   3      255.16      250.34     16.17 o
   4   4   3      175.00      169.74     13.56 o
   5   4   3        0.49       11.31      9.37 o
   6   4   3      437.70      504.94     22.10 o
   7   4   3       49.27       33.45     19.16 o
   8   4   3      114.90      107.75     33.96 o
   9   4   3      576.07      624.94     60.89 o
  10   4   3       42.12       73.18     35.11 o
  11   4   3       39.88      -13.19     31.45 o
  12   4   3       10.09       13.65     38.89 o
  13   4   3        5.65       37.11     37.46 o
  14   4   3       18.16      -48.18    172.31 o
  15   4   3      245.69       65.47    152.42 o
 -14   5   3       99.04        0.00     78.75 o
 -13   5   3        0.25      -50.11     62.38 o
 -12   5   3        0.23       63.40     70.56 o
 -11   5   3       22.55       53.74     68.01 o
 -10   5   3      181.52      207.62     51.62 o
  -9   5   3      169.52      160.26     36.96 o
  -8   5   3        9.67      -18.16     20.65 o
  -7   5   3       41.01       29.37     18.17 o
  -6   5   3       88.24      103.45     20.44 o
  -5   5   3      240.90      195.08     21.34 o
  -4   5   3       50.31       41.32     15.15 o
  -3   5   3       40.27       64.74     18.21 o
  -2   5   3        1.09       24.27     15.40 o
  -1   5   3       24.18       13.40     16.75 o
   0   5   3      249.84      229.44     25.21 o
   1   5   3      132.27      185.31     21.90 o
   2   5   3     1221.65     1245.22     62.27 o
   3   5   3      757.13      850.51     43.94 o
   4   5   3      103.00       88.77     13.36 o
   5   5   3       27.66       38.32     11.71 o
   6   5   3      300.17      255.15     20.86 o
   7   5   3       24.99       11.98     12.75 o
   8   5   3        6.30       28.04     15.82 o
   9   5   3        1.39       -4.08     14.64 o
  10   5   3      145.45      126.34     22.07 o
  11   5   3        4.87       27.80     21.09 o
  12   5   3       73.15       66.84     90.24 o
  13   5   3        1.48      -18.35     47.47 o
  14   5   3      116.20      131.78     56.25 o
 -11   6   3        8.01       63.40     74.65 o
 -10   6   3       36.69      -42.95     65.45 o
  -9   6   3        1.28       15.34     64.42 o
  -8   6   3        3.44       -4.09     63.40 o
  -7   6   3       18.70       21.79     26.30 o
  -6   6   3        9.45       13.22     29.76 o
  -5   6   3        1.71       -7.02     18.24 o
  -4   6   3      127.08       71.97     19.92 o
  -3   6   3      189.20      209.59     24.34 o
  -2   6   3        9.37       31.51     19.06 o
  -1   6   3       33.81       42.02     21.27 o
   0   6   3        0.10       -2.56     16.99 o
   1   6   3       11.20       18.43     20.33 o
   2   6   3      154.55      192.32     28.28 o
   3   6   3      170.79      180.55     28.20 o
   4   6   3       49.95       55.80     23.27 o
   5   6   3       87.71      111.29     26.14 o
   6   6   3      127.97      137.84     42.31 o
   7   6   3       10.28       12.24     20.89 o
   8   6   3       77.33       82.66     18.03 o
   9   6   3       16.77       10.55     58.01 o
  10   6   3       22.52        8.63     55.81 o
  11   6   3       15.57       52.15     28.12 o
  -6   7   3       29.91       30.09     45.28 o
  -5   7   3       26.53      -24.51     32.25 o
  -4   7   3        6.08      -26.98     29.38 o
  -3   7   3       24.30       17.97     28.15 o
  -2   7   3       14.76      -22.41     25.45 o
  -1   7   3        4.11       23.48     27.18 o
   0   7   3       12.26       75.68     35.08 o
   1   7   3        7.25       -0.03     32.42 o
   2   7   3        3.38       54.31     36.71 o
   3   7   3        0.24       18.21     46.32 o
   4   7   3       67.68       46.43     36.83 o
   5   7   3        8.62       15.16     33.47 o
   6   7   3       23.69       15.26     40.47 o
 -19   0   4      949.98     1180.23    161.80 o
 -18   0   4      456.13      493.04     85.45 o
 -17   0   4      169.45      167.99     46.58 o
 -16   0   4        4.08       79.52     36.49 o
 -15   0   4      549.94      595.76     60.05 o
 -14   0   4      160.93      196.06     39.43 o
 -13   0   4      210.85      164.04     58.31 o
 -12   0   4     1590.25     1763.27     80.33 o
 -11   0   4     1277.07     1318.47     65.84 o
 -10   0   4      146.34      167.75     31.29 o
  -9   0   4      301.59      432.51     39.89 o
  -8   0   4      980.45     1144.93     44.71 o
  -7   0   4       82.47       58.52     18.78 o
  -6   0   4     3069.41     3146.69     73.68 o
  -5   0   4      363.06      386.96     29.20 o
  -4   0   4     2486.48     2530.06     45.02 o
  -3   0   4   107667.05   162403.72   2376.12 o
  -2   0   4      228.17      200.52     15.89 o
  -1   0   4      470.12      441.87     13.59 o
   0   0   4    22598.18    25630.68    326.59 o
   1   0   4     5479.24     4832.45     75.37 o
   2   0   4     1424.49     1191.82     27.15 o
   3   0   4     2308.83     2485.23     91.68 o
   4   0   4        0.68       20.08     14.67 o
   5   0   4      231.70      241.60     25.28 o
   6   0   4     1285.63     1323.30    115.64 o
   7   0   4     2757.41     2907.15     91.53 o
   8   0   4       15.51        7.19     27.61 o
   9   0   4      317.57      326.33     37.79 o
  10   0   4     2489.64     2653.67     96.18 o
  11   0   4     1589.57     1592.54     75.64 o
  12   0   4      234.83      209.22     49.11 o
  13   0   4     1733.43     1777.83     59.98 o
  14   0   4      334.39      305.40     29.89 o
  15   0   4      469.17      477.08     57.58 o
  16   0   4     2031.79     2038.13    102.32 o
  17   0   4     1121.15     1388.00     97.92 o
  18   0   4        9.13       19.28     95.61 o
  19   0   4      835.64     1110.90    110.58 o
 -19   1   4        1.18       77.81    173.33 o
 -18   1   4      212.87      251.03     78.77 o
 -17   1   4      150.74      216.06     56.47 o
 -16   1   4      158.02      164.22     38.82 o
 -15   1   4        0.46       16.64     29.08 o
 -14   1   4        9.06       31.45     30.43 o
 -13   1   4      163.92      218.44     36.64 o
 -12   1   4      765.24      724.33     45.23 o
 -11   1   4        4.80      -10.78     28.62 o
 -10   1   4      228.76      276.40     23.27 o
  -9   1   4        8.38       -1.41     13.13 o
  -8   1   4     1481.40     1493.05     47.05 o
  -7   1   4      358.34      326.73     24.06 o
  -6   1   4     5793.63     5378.75    143.89 o
  -5   1   4     1706.69     1562.90     37.34 o
  -4   1   4    11852.59    11682.61    134.72 o
  -3   1   4    41200.74    45074.28    453.48 o
  -2   1   4       39.36       35.07      6.32 o
  -1   1   4     6435.07     5895.78     72.56 o
   0   1   4     6756.99     6537.16     81.24 o
   1   1   4      156.89      145.06      9.74 o
   2   1   4       25.48       16.68     18.07 o
   3   1   4      140.37      811.27     29.65 o
   4   1   4     1505.16     1462.60     43.71 o
   5   1   4        0.05       21.38     14.71 o
   6   1   4      298.33      255.36     21.93 o
   7   1   4     2923.32     3007.28     69.78 o
   8   1   4        1.50       -3.66     18.77 o
   9   1   4     2089.73     2160.62     54.51 o
  10   1   4       11.08       12.32     12.81 o
  11   1   4      826.37      855.71     41.84 o
  12   1   4      938.70      970.71     58.63 o
  13   1   4       45.03        5.21     28.18 o
  14   1   4       88.51      130.84     50.64 o
  15   1   4       43.86       27.20     33.89 o
  16   1   4       68.25       53.41     34.67 o
  17   1   4       65.53      167.78     41.00 o
  18   1   4       16.37        0.23     40.34 o
  19   1   4        2.60      -38.86     38.86 o
 -19   2   4        5.36       -9.20     44.99 o
 -18   2   4       98.41      155.56     90.00 o
 -17   2   4        1.85       16.59     32.53 o
 -16   2   4        0.86        7.12     40.26 o
 -15   2   4      450.15      438.38     49.94 o
 -14   2   4       42.63       72.34     35.61 o
 -13   2   4      373.60      276.86     53.32 o
 -12   2   4       84.89      185.88     33.88 o
 -11   2   4      487.58      490.02     37.80 o
 -10   2   4        1.52      -11.28     19.88 o
  -9   2   4        0.04        9.44     15.94 o
  -8   2   4       10.42       21.66     16.68 o
  -7   2   4     1556.50     1409.78     45.29 o
  -6   2   4       36.67       25.62     12.70 o
  -5   2   4     5976.19     5752.67     77.70 o
  -4   2   4     1030.56     1016.14     28.13 o
  -3   2   4     1248.65     1132.16     26.60 o
  -2   2   4      252.07      229.65     17.16 o
  -1   2   4      603.54      632.54     19.98 o
   0   2   4      319.96      345.24     12.61 o
   1   2   4     1855.11     1729.86     37.42 o
   2   2   4       96.13       96.19     11.76 o
   3   2   4     1714.15     1616.08     32.01 o
   4   2   4      526.92      504.28     18.61 o
   5   2   4      296.10      366.40     80.87 o
   6   2   4      361.43      342.98     20.81 o
   7   2   4        4.67       -8.36     20.13 o
   8   2   4      261.71      335.47     21.61 o
   9   2   4      246.13      260.50     26.00 o
  10   2   4        4.55       -9.27     26.27 o
  11   2   4      225.76      199.23     26.94 o
  12   2   4      970.27      936.43     69.30 o
  13   2   4      195.89      154.16     34.53 o
  14   2   4       63.01       49.82     30.30 o
  15   2   4      201.03      205.41     48.42 o
  16   2   4        0.50       14.99     40.65 o
  17   2   4        0.01       28.39     34.68 o
  18   2   4        0.82       91.55     83.85 o
 -18   3   4       12.92       25.57     41.93 o
 -17   3   4       11.97      -37.84     37.84 o
 -16   3   4      125.73      149.70     83.87 o
 -15   3   4       34.35      144.77     36.83 o
 -14   3   4       10.24       18.46     33.49 o
 -13   3   4        5.00       -1.92     36.01 o
 -12   3   4      325.54      331.60     33.64 o
 -11   3   4        6.70       24.29     20.30 o
 -10   3   4      425.85      324.28     42.01 o
  -9   3   4       93.32       89.11     17.27 o
  -8   3   4       66.48       90.62     14.20 o
  -7   3   4      285.13      328.01     23.26 o
  -6   3   4       12.77       49.37     14.56 o
  -5   3   4      161.34      154.43     16.88 o
  -4   3   4        5.93       40.03     12.67 o
  -3   3   4      975.36      954.93     43.25 o
  -2   3   4      189.09      201.34     19.27 o
  -1   3   4       18.01       32.07     13.57 o
   0   3   4     2779.32     2857.54     63.08 o
   1   3   4      335.26      334.73     30.37 o
   2   3   4        0.02      112.08     45.94 o
   3   3   4       48.05      163.79     43.25 o
   4   3   4      219.49      231.83     18.85 o
   5   3   4      118.94      135.82     18.19 o
   6   3   4      182.74      231.97     22.49 o
   7   3   4      764.87      761.61     41.44 o
   8   3   4      259.67      305.84     24.52 o
   9   3   4      211.66      175.75     23.92 o
  10   3   4      140.83      126.09     22.47 o
  11   3   4      336.89      267.52     35.80 o
  12   3   4        0.14       27.09     46.88 o
  13   3   4        1.22      -26.91     26.91 o
  14   3   4        1.29      -20.27     79.02 o
  15   3   4       29.87       25.88     68.53 o
  16   3   4      219.29      226.39     95.65 o
  17   3   4        8.66        2.79     34.88 o
 -16   4   4      151.31      126.83     39.89 o
 -15   4   4        0.23       -5.11     29.66 o
 -14   4   4        1.87        9.72     28.56 o
 -13   4   4       53.87       60.46     52.67 o
 -12   4   4       36.71        0.31     35.69 o
 -11   4   4        0.98      -33.98     52.12 o
 -10   4   4      151.64      226.55     45.52 o
  -9   4   4      212.68      223.05     31.10 o
  -8   4   4        2.28       -9.63     17.53 o
  -7   4   4       16.40       -1.70     17.50 o
  -6   4   4       14.96       56.06     17.39 o
  -5   4   4       67.90      108.56     17.46 o
  -4   4   4      452.11      424.85     25.80 o
  -3   4   4      431.58      428.91     27.96 o
  -2   4   4       44.47       72.30     17.67 o
  -1   4   4       52.51       71.84     17.36 o
   0   4   4       45.15       66.97     17.07 o
   1   4   4      171.10      213.31     23.27 o
   2   4   4        0.79       -8.96      9.24 o
   3   4   4       72.55       85.91     12.03 o
   4   4   4       76.67       70.31     11.82 o
   5   4   4       76.58       94.88     12.49 o
   6   4   4      185.98      162.66     18.50 o
   7   4   4        1.21       21.80     12.62 o
   8   4   4       37.97       49.36     31.48 o
   9   4   4      551.87      628.11     61.13 o
  10   4   4      467.54      393.07     53.77 o
  11   4   4       27.80       -0.94     49.43 o
  12   4   4        3.66        2.07     49.41 o
  13   4   4        7.93        0.93     68.43 o
  14   4   4       62.43      132.89     68.77 o
  15   4   4        3.13     -131.92    131.92 o
 -14   5   4       33.03      -66.47     66.47 o
 -13   5   4        4.20       15.34     68.51 o
 -12   5   4       27.70      -23.52     58.29 o
 -11   5   4       12.92        9.71     39.05 o
 -10   5   4       16.15       43.07     43.31 o
  -9   5   4        8.13       -8.66     26.86 o
  -8   5   4      184.65      140.04     24.96 o
  -7   5   4      103.78       66.49     28.16 o
  -6   5   4       27.89       26.56     16.65 o
  -5   5   4        5.07       23.12     15.32 o
  -4   5   4        0.72       -6.56     13.62 o
  -3   5   4     2635.12     2517.82     61.74 o
  -2   5   4        0.48       20.80     18.51 o
  -1   5   4       16.38       31.37     17.46 o
   0   5   4        9.09       -9.99     15.81 o
   1   5   4       16.34       18.93     16.53 o
   2   5   4       55.59       88.70     25.77 o
   3   5   4      112.28      137.31     22.37 o
   4   5   4      983.05      914.25     30.37 o
   5   5   4      144.52      147.53     20.98 o
   6   5   4       31.39       49.14     13.71 o
   7   5   4        5.66        4.67     13.44 o
   8   5   4       55.00       73.24     18.02 o
   9   5   4        0.43       23.19     19.36 o
  10   5   4      181.66      159.51     24.52 o
  11   5   4       85.87       84.86     44.73 o
  12   5   4        8.05      -12.93     42.09 o
  13   5   4       24.61        4.32     27.11 o
  14   5   4       10.25      -10.14     43.46 o
 -11   6   4      109.73       58.30     81.82 o
 -10   6   4        3.17      -25.57     67.49 o
  -9   6   4      154.75      135.01     80.80 o
  -8   6   4       28.87       45.00     65.45 o
  -7   6   4       12.72        9.60     25.91 o
  -6   6   4       18.92        5.64     20.06 o
  -5   6   4        9.52       -2.14     18.78 o
  -4   6   4       16.16       -8.55     17.05 o
  -3   6   4       85.91      116.49     20.43 o
  -2   6   4      442.77      512.15     35.64 o
  -1   6   4       87.35      101.52     25.42 o
   0   6   4       61.10       80.24     23.18 o
   1   6   4      614.16      668.19     43.82 o
   2   6   4       25.34       30.27     20.35 o
   3   6   4       48.81       41.53     22.06 o
   4   6   4       53.90       44.82     23.19 o
   5   6   4       15.41       35.89     22.91 o
   6   6   4       13.87        2.99     22.57 o
   7   6   4       13.92       31.54     16.83 o
   8   6   4      128.44      150.63     31.44 o
   9   6   4       75.05       70.94     31.15 o
  10   6   4        0.62      -21.45     21.45 o
  11   6   4       16.98        4.96     24.74 o
  -6   7   4       66.67       93.01     53.45 o
  -5   7   4        8.62      -37.38     37.38 o
  -4   7   4      175.71      163.08     47.84 o
  -3   7   4       50.67       98.78     28.64 o
  -2   7   4       19.10       36.43     24.43 o
  -1   7   4        0.15       32.74     26.99 o
   0   7   4       46.70       84.84     28.63 o
   1   7   4       11.32        2.38     29.88 o
   2   7   4       15.49        9.25     31.05 o
   3   7   4       55.18       70.00     37.11 o
   4   7   4        1.84       13.21     32.67 o
   5   7   4      116.02      112.82     41.82 o
   6   7   4       12.51       14.83     46.53 o
 -19   1   5      226.88      473.31    199.99 o
 -18   1   5       16.61       74.30     93.57 o
 -17   1   5      268.90      333.24     92.18 o
 -16   1   5       64.75       83.24     70.78 o
 -15   1   5       42.57       82.55     31.64 o
 -14   1   5       63.25       75.92     30.57 o
 -13   1   5      294.92      299.45     39.37 o
 -12   1   5      841.62      735.65     45.43 o
 -11   1   5      438.04      404.87     33.80 o
 -10   1   5      351.24      387.63     24.98 o
  -9   1   5       45.85       38.24     14.98 o
  -8   1   5      166.56      218.79     28.21 o
  -7   1   5     1641.11     1563.32     97.70 o
  -6   1   5     1487.16     1512.76     55.06 o
  -5   1   5     9690.65     9264.56    143.62 o
  -4   1   5       45.56       39.76      6.75 o
  -3   1   5    15563.01    14989.60    156.07 o
  -2   1   5    12593.71    11735.20    118.33 o
  -1   1   5     4977.68     4538.13     58.60 o
   0   1   5     5407.74     5044.91     65.29 o
   1   1   5    17277.80    16426.94    288.25 o
   2   1   5       24.07       19.37     13.54 o
   3   1   5      242.12      275.13     18.40 o
   4   1   5     3385.47     3348.19    150.84 o
   5   1   5        3.64       -1.49     13.17 o
   6   1   5       27.66      138.67     22.62 o
   7   1   5     3508.24     3507.49     71.20 o
   8   1   5      600.37      591.25     26.41 o
   9   1   5      113.51      116.33     17.87 o
  10   1   5      147.47      149.13     18.30 o
  11   1   5      151.67      119.64     24.51 o
  12   1   5      842.83      832.97     77.54 o
  13   1   5      276.38      234.78     40.51 o
  14   1   5      394.19      306.13     44.41 o
  15   1   5      211.47      216.32     41.16 o
  16   1   5       39.42       57.05     36.50 o
  17   1   5      332.28      351.92     52.26 o
  18   1   5       27.85       11.76     55.22 o
  19   1   5       11.03      -21.47     43.97 o
 -19   2   5        0.01       -8.18     42.95 o
 -18   2   5        1.93       51.12    109.42 o
 -17   2   5        2.07       33.56     80.27 o
 -16   2   5       41.57       79.41     39.88 o
 -15   2   5      146.98      149.01     36.08 o
 -14   2   5       73.91       61.53     31.51 o
 -13   2   5       18.63       -6.54     29.82 o
 -12   2   5     1511.61     1518.35     58.18 o
 -11   2   5        6.56       33.71     24.73 o
 -10   2   5        0.71       -0.03     28.92 o
  -9   2   5      901.06      853.82     61.10 o
  -8   2   5      616.09      648.72     34.41 o
  -7   2   5      691.77      595.04     32.17 o
  -6   2   5     6993.47     6916.30     92.17 o
  -5   2   5      389.53      444.04     18.04 o
  -4   2   5     1177.32     1139.18     25.60 o
  -3   2   5     1546.04     1511.94     31.40 o
  -2   2   5      674.34      640.43     28.05 o
  -1   2   5     1702.33     1712.99     33.40 o
   0   2   5        6.39        8.47      7.29 o
   1   2   5      219.39      211.74     12.03 o
   2   2   5        8.46        6.54      8.40 o
   3   2   5       87.66      105.29     18.06 o
   4   2   5     1279.19     1306.18     83.57 o
   5   2   5      484.20      532.37     23.73 o
   6   2   5      294.15      429.33     24.97 o
   7   2   5      222.64      230.14     20.11 o
   8   2   5      197.04      297.17     30.83 o
   9   2   5      358.36      324.92     28.70 o
  10   2   5        1.08      -13.60     22.73 o
  11   2   5       56.31       60.20     19.95 o
  12   2   5       17.62       19.94     24.97 o
  13   2   5       13.17       14.09     24.91 o
  14   2   5      132.35      117.93     65.50 o
  15   2   5       96.40      114.18     37.00 o
  16   2   5       27.10       43.18     36.10 o
  17   2   5        0.19       -1.75     39.17 o
  18   2   5      253.07      263.93     62.40 o
 -18   3   5       55.91       37.84     43.98 o
 -17   3   5        1.31       35.79     43.97 o
 -16   3   5       39.43       71.22     52.67 o
 -15   3   5      112.35      119.44     35.64 o
 -14   3   5        6.40       30.58     28.15 o
 -13   3   5      127.22       95.21     27.26 o
 -12   3   5       74.10       97.27     24.99 o
 -11   3   5       73.06       65.74     22.55 o
 -10   3   5      579.21      537.93     36.87 o
  -9   3   5       12.87       -2.32     13.65 o
  -8   3   5      794.47      739.39     28.17 o
  -7   3   5        0.08       21.53      9.84 o
  -6   3   5      603.47      558.48     28.22 o
  -5   3   5       20.15       30.54     13.11 o
  -4   3   5      438.11      434.34     22.24 o
  -3   3   5      182.57      237.75     20.65 o
  -2   3   5      264.27      310.81     14.83 o
  -1   3   5     1613.60     1546.68     33.99 o
   0   3   5      228.34      341.44     38.85 o
   1   3   5      181.96      189.42     14.84 o
   2   3   5     2423.23     2321.71     76.74 o
   3   3   5     1880.66     1735.43     42.26 o
   4   3   5       39.56       36.46     12.94 o
   5   3   5      204.39      231.85     16.87 o
   6   3   5      101.19      139.22     19.42 o
   7   3   5      549.02      538.63     42.42 o
   8   3   5      106.60      146.54     27.46 o
   9   3   5      690.86      688.33     35.66 o
  10   3   5     1472.21     1329.43     50.36 o
  11   3   5      429.95      374.04     79.01 o
  12   3   5       34.07       15.73     25.77 o
  13   3   5      229.39      271.56     38.79 o
  14   3   5       46.41       80.37     32.64 o
  15   3   5        0.59       44.28     35.84 o
  16   3   5       67.77      100.98     42.06 o
  17   3   5       27.15        5.20     52.67 o
 -16   4   5        1.46       35.79     34.77 o
 -15   4   5       47.12       34.77     32.73 o
 -14   4   5       18.68       24.29     59.96 o
 -13   4   5        1.97        7.76     43.46 o
 -12   4   5       23.88       51.38     40.48 o
 -11   4   5        0.43      -32.11     32.11 o
 -10   4   5      145.72      184.44     59.47 o
  -9   4   5      209.59      206.07     38.69 o
  -8   4   5      249.91      276.16     29.06 o
  -7   4   5        7.48        6.97     18.70 o
  -6   4   5      866.26      837.95     38.69 o
  -5   4   5      460.48      476.45     29.38 o
  -4   4   5        9.88       19.71     13.26 o
  -3   4   5       23.23       58.89     15.38 o
  -2   4   5       63.08       59.81     17.15 o
  -1   4   5      389.55      381.67     29.03 o
   0   4   5       21.83       21.60     14.94 o
   1   4   5       71.39      117.81     20.85 o
   2   4   5       19.83       18.84     12.28 o
   3   4   5      468.11      452.91     30.14 o
   4   4   5       18.45        9.36      9.34 o
   5   4   5     1008.42      943.65     43.80 o
   6   4   5       15.72       28.64     12.42 o
   7   4   5        2.13       32.00     14.88 o
   8   4   5        9.09       24.00     18.75 o
   9   4   5      402.52      389.23     38.16 o
  10   4   5      137.23      141.00     54.45 o
  11   4   5       27.39       11.15     46.54 o
  12   4   5       14.91      -10.79     59.64 o
  13   4   5       45.74      -15.89     34.94 o
  14   4   5        8.44     -119.65    119.65 o
  15   4   5        0.41      -94.08    148.28 o
 -14   5   5        0.58      -36.81     74.65 o
 -13   5   5        7.34      -62.38     62.38 o
 -12   5   5       46.35       25.57     68.52 o
 -11   5   5        1.27       20.97     40.81 o
 -10   5   5      311.50      312.69     63.55 o
  -9   5   5      100.21       54.09     34.01 o
  -8   5   5        0.01       -4.77     24.41 o
  -7   5   5        9.66        6.03     17.81 o
  -6   5   5      144.88      123.74     20.97 o
  -5   5   5      431.92      380.77     26.71 o
  -4   5   5       39.41       71.33     16.53 o
  -3   5   5       54.81      123.72     25.18 o
  -2   5   5     1561.34     1549.16     51.33 o
  -1   5   5      153.12      138.71     22.59 o
   0   5   5       28.76       17.25     17.34 o
   1   5   5      149.45      130.14     21.74 o
   2   5   5       17.56        2.07     16.68 o
   3   5   5        0.10       29.32     17.21 o
   4   5   5      253.43      267.50     22.76 o
   5   5   5       63.61       69.28     15.73 o
   6   5   5       36.79       12.42     13.43 o
   7   5   5      317.94      272.60     40.66 o
   8   5   5       71.49       79.02     18.95 o
   9   5   5       19.14       18.30     17.47 o
  10   5   5       53.52       28.46     20.03 o
  11   5   5      262.99      283.21     33.17 o
  12   5   5        1.84      -18.81     56.79 o
  13   5   5       48.77      -11.14     50.35 o
  14   5   5      268.71      318.15     54.22 o
 -11   6   5       10.21        8.18     75.67 o
 -10   6   5        5.62      -31.70     60.33 o
  -9   6   5       78.63       45.00     69.54 o
  -8   6   5       45.77      -57.27     57.27 o
  -7   6   5       13.88       34.65     28.37 o
  -6   6   5       55.56       68.22     23.54 o
  -5   6   5       25.70       36.44     19.34 o
  -4   6   5       49.28       58.87     19.88 o
  -3   6   5       55.62       77.92     19.66 o
  -2   6   5      606.44      570.03     37.40 o
  -1   6   5       68.18       67.55     25.66 o
   0   6   5       22.82       45.89     20.50 o
   1   6   5        9.95        7.10     18.85 o
   2   6   5        4.37       16.27     20.79 o
   3   6   5      111.83      109.59     25.08 o
   4   6   5       17.13       -2.06     21.07 o
   5   6   5      117.69      108.67     26.72 o
   6   6   5       15.10       41.13     23.37 o
   7   6   5       40.76       30.56     17.30 o
   8   6   5       20.91       -6.28     40.59 o
   9   6   5        8.55       -6.30     42.95 o
  10   6   5        0.50        6.80     22.89 o
  11   6   5        0.87      -18.59     24.33 o
  -6   7   5       24.06        5.22     43.98 o
  -5   7   5       42.38       15.41     38.36 o
  -4   7   5       13.17       35.47     34.92 o
  -3   7   5        5.07       21.68     29.49 o
  -2   7   5       38.03       42.39     44.29 o
  -1   7   5       36.04       86.87     37.53 o
   0   7   5       61.15       54.09     32.98 o
   1   7   5        4.14       14.13     28.35 o
   2   7   5       23.59       10.94     34.02 o
   3   7   5        2.08       58.31     39.28 o
   4   7   5        0.52       40.22     34.80 o
   5   7   5        8.30       28.82     33.14 o
   6   7   5       42.84       75.45     44.68 o
 -19   0   6      125.52      116.60     58.30 o
 -18   0   6      121.94      281.10     69.55 o
 -17   0   6      558.12      656.12     66.25 o
 -16   0   6        0.97       68.13     53.69 o
 -15   0   6      189.61      311.32     75.19 o
 -14   0   6      488.13      438.24     50.43 o
 -13   0   6       44.47       13.13     46.02 o
 -12   0   6      276.88      449.62     47.52 o
 -11   0   6      150.74      190.29     42.96 o
 -10   0   6      117.24      135.43     30.49 o
  -9   0   6      485.27      572.26     51.71 o
  -8   0   6      505.52      506.91     38.60 o
  -7   0   6      111.35       85.77     22.78 o
  -6   0   6       52.33      107.61     13.03 o
  -5   0   6     1819.01     1790.06     50.00 o
  -4   0   6     5265.37     4882.72     99.13 o
  -3   0   6       35.40        7.41     11.15 o
  -2   0   6     3549.17     3243.70     65.23 o
  -1   0   6     1698.96     1435.24     22.98 o
   0   0   6      480.37      469.16     11.71 o
   1   0   6        0.02       13.59      8.93 o
   2   0   6    20409.54    20281.55    301.09 o
   3   0   6       42.09       40.29     25.89 o
   4   0   6     3919.64     3707.22    121.50 o
   5   0   6       12.14        6.14     17.90 o
   6   0   6       13.80      449.97     87.95 o
   7   0   6      110.28      114.18     24.29 o
   8   0   6     4836.76     4757.65    103.11 o
   9   0   6       35.66       39.33     23.51 o
  10   0   6      105.32      144.36     38.87 o
  11   0   6      617.00      598.05     64.00 o
  12   0   6        1.85      -12.10     25.42 o
  13   0   6       50.87       46.71     27.88 o
  14   0   6       32.52       56.48     24.89 o
  15   0   6      698.03      673.17     66.89 o
  16   0   6      529.34      610.22     94.67 o
  17   0   6       27.30       47.81    101.75 o
  18   0   6      371.00      518.29     74.18 o
  19   0   6      178.67      136.04     59.33 o
 -19   1   6      220.56      377.80    237.83 o
 -18   1   6        8.96      130.86     79.25 o
 -17   1   6      473.27      543.12     62.25 o
 -16   1   6      260.05      263.41     42.13 o
 -15   1   6       93.41      115.70     36.37 o
 -14   1   6       41.87       82.53     30.58 o
 -13   1   6      136.74      137.67     31.80 o
 -12   1   6      255.29      297.86     33.62 o
 -11   1   6      713.97      625.54     40.32 o
 -10   1   6        0.63      -14.40     14.74 o
  -9   1   6      206.48      210.17     19.70 o
  -8   1   6       76.17       80.50     19.43 o
  -7   1   6      737.81      761.47     38.53 o
  -6   1   6        0.27       22.38     14.36 o
  -5   1   6     1926.24     1649.22     28.91 o
  -4   1   6    21755.47    21690.13    223.44 o
  -3   1   6     1267.20     1071.93     17.88 o
  -2   1   6      700.60      649.97     17.01 o
  -1   1   6     2792.68     2452.95     37.34 o
   0   1   6       80.92       75.07     18.36 o
   1   1   6       36.68       46.15      7.82 o
   2   1   6     7439.13     6762.01     86.85 o
   3   1   6     1114.75     1084.97     29.51 o
   4   1   6      270.21      279.88     18.83 o
   5   1   6       46.57       54.48     21.28 o
   6   1   6       14.02      417.85     57.11 o
   7   1   6      576.87      591.05     42.57 o
   8   1   6      447.73      401.07     22.78 o
   9   1   6       30.88       23.78     12.36 o
  10   1   6      429.83      470.85     27.11 o
  11   1   6        3.15       13.88     25.68 o
  12   1   6       69.64       98.99     24.20 o
  13   1   6      105.27       82.23     37.99 o
  14   1   6      304.39      268.91     43.67 o
  15   1   6        0.01       34.93     38.84 o
  16   1   6       20.48       83.17     47.32 o
  17   1   6        0.34       36.07     41.15 o
  18   1   6       23.44       33.26     43.97 o
  19   1   6       38.87       22.50     46.02 o
 -19   2   6        4.94       -1.02     46.02 o
 -18   2   6       77.85      163.43    103.29 o
 -17   2   6       18.07       80.98     72.61 o
 -16   2   6       17.59       52.18     34.34 o
 -15   2   6       89.71       85.18     51.65 o
 -14   2   6       28.20       68.96     30.03 o
 -13   2   6       95.20       88.22     35.43 o
 -12   2   6       25.15       -2.06     21.69 o
 -11   2   6     1626.67     1499.54     64.37 o
 -10   2   6      861.48      695.23     47.39 o
  -9   2   6      248.94      279.77     27.10 o
  -8   2   6     2250.08     2079.46     47.94 o
  -7   2   6     1582.62     1550.01     43.67 o
  -6   2   6      615.39      604.78     21.10 o
  -5   2   6     7415.04     6955.09     91.23 o
  -4   2   6    11143.96    11028.93    127.77 o
  -3   2   6      308.55      261.44     15.73 o
  -2   2   6     2510.55     2207.73     40.77 o
  -1   2   6     3538.22     3360.95     61.78 o
   0   2   6     1507.98     1478.99     33.81 o
   1   2   6      498.71      522.47     17.98 o
   2   2   6      392.77      412.71     19.57 o
   3   2   6      233.31      240.56     14.31 o
   4   2   6       55.51       71.78      8.94 o
   5   2   6      554.05      602.13     25.75 o
   6   2   6      101.39       81.89     15.17 o
   7   2   6        0.42       -8.42     21.03 o
   8   2   6       11.40       37.90     17.71 o
   9   2   6      991.14      988.97     43.14 o
  10   2   6      594.89      518.12     38.43 o
  11   2   6      139.97      158.32     24.42 o
  12   2   6      269.75      251.61     37.75 o
  13   2   6       12.15       25.62     39.03 o
  14   2   6       16.43       38.78     47.22 o
  15   2   6       66.77       31.37     30.73 o
  16   2   6       44.71      107.56     36.84 o
  17   2   6       17.98       27.91     41.95 o
  18   2   6       12.00      -24.54     41.93 o
 -18   3   6        6.91       64.42     46.02 o
 -17   3   6        2.87       -4.09     39.88 o
 -16   3   6       91.88      107.81     37.01 o
 -15   3   6       10.01       98.68     34.20 o
 -14   3   6       12.98       20.03     29.14 o
 -13   3   6        0.10       -7.78     22.24 o
 -12   3   6       58.65       33.79     23.47 o
 -11   3   6      183.05      220.53     29.05 o
 -10   3   6        0.40      113.83     52.40 o
  -9   3   6       33.81       66.28     19.82 o
  -8   3   6      390.44      316.40     20.33 o
  -7   3   6       38.04       49.87     11.69 o
  -6   3   6       67.80       96.56     22.02 o
  -5   3   6       46.89       39.86     11.80 o
  -4   3   6        6.16       11.76     10.49 o
  -3   3   6      349.58      431.78     21.77 o
  -2   3   6      275.85      328.57     46.16 o
  -1   3   6     1210.18     1290.15     35.19 o
   0   3   6      192.81      198.74     24.12 o
   1   3   6        0.61        7.49      9.76 o
   2   3   6        1.11       73.62     23.62 o
   3   3   6        4.14       62.10     28.63 o
   4   3   6      311.47      349.16     20.14 o
   5   3   6       61.36       38.54     11.46 o
   6   3   6       58.30       70.30     21.63 o
   7   3   6        3.59        0.13     16.89 o
   8   3   6      996.46     1039.93     39.08 o
   9   3   6      114.52      229.69     39.64 o
  10   3   6       39.23       56.97     20.63 o
  11   3   6       70.65       47.02     24.36 o
  12   3   6      377.68      349.79     51.49 o
  13   3   6      168.40      190.66     44.94 o
  14   3   6      141.02      137.26     42.63 o
  15   3   6      116.92      132.06     38.54 o
  16   3   6       17.76        0.80     50.11 o
  17   3   6        1.13      -34.77     34.77 o
 -16   4   6       65.53       81.82     37.84 o
 -15   4   6       25.01       37.84     31.70 o
 -14   4   6        0.28       15.34     22.47 o
 -13   4   6        4.43       -1.35     59.31 o
 -12   4   6        4.42       44.76     42.26 o
 -11   4   6        4.43        5.63     36.86 o
 -10   4   6      404.01      400.57     53.28 o
  -9   4   6        1.71       -8.60     25.54 o
  -8   4   6     1041.86      954.92     45.48 o
  -7   4   6       73.68       56.32     18.63 o
  -6   4   6       17.39       50.20     20.75 o
  -5   4   6       68.48       78.57     17.40 o
  -4   4   6      215.09      216.50     21.32 o
  -3   4   6       72.88      105.82     11.48 o
  -2   4   6        0.81       -5.46      8.80 o
  -1   4   6      120.70      147.91     20.77 o
   0   4   6      277.21      310.31     31.83 o
   1   4   6      279.87      281.73     26.15 o
   2   4   6        6.81       41.21     13.75 o
   3   4   6      149.69      159.93     19.92 o
   4   4   6       22.73       22.47     14.26 o
   5   4   6      883.74      835.20     29.35 o
   6   4   6      174.23      193.45     19.54 o
   7   4   6      897.74      837.83     35.25 o
   8   4   6      224.23      217.19     26.67 o
   9   4   6      947.56      887.29     45.27 o
  10   4   6      105.09       85.05     24.95 o
  11   4   6      157.63       80.51     76.36 o
  12   4   6      294.42      255.24     79.95 o
  13   4   6       12.90      -30.80     60.71 o
  14   4   6        1.76     -113.51    113.51 o
  15   4   6        2.84     -134.98    134.98 o
 -14   5   6       95.11        0.00     73.64 o
 -13   5   6       66.75       -5.11     70.57 o
 -12   5   6        0.95       21.47     66.47 o
 -11   5   6        4.08       -4.04     40.09 o
 -10   5   6        2.53        6.16     38.80 o
  -9   5   6       74.49       19.23     32.28 o
  -8   5   6       17.57       20.09     23.05 o
  -7   5   6        0.01       -7.72     21.04 o
  -6   5   6        0.15      -16.53     16.53 o
  -5   5   6        6.17       38.99     18.50 o
  -4   5   6       91.77      117.96     19.87 o
  -3   5   6      382.86      372.36     30.71 o
  -2   5   6       70.73      127.49     25.33 o
  -1   5   6      315.13      313.91     31.30 o
   0   5   6      125.98       96.56     23.74 o
   1   5   6       50.42       79.51     20.01 o
   2   5   6        2.40        9.30     16.71 o
   3   5   6      509.74      499.57     35.63 o
   4   5   6      394.05      380.47     31.76 o
   5   5   6       48.40       59.11     14.53 o
   6   5   6       21.85        3.51     17.80 o
   7   5   6       18.96       35.66     16.86 o
   8   5   6       92.50       96.75     19.99 o
   9   5   6      276.05      270.98     27.64 o
  10   5   6       29.98       43.53     34.61 o
  11   5   6       43.64       13.33     39.11 o
  12   5   6        1.14      -22.36     22.36 o
  13   5   6        7.39      -25.96     68.06 o
  14   5   6       49.06       62.38     35.79 o
 -11   6   6       15.00      -66.47     68.52 o
 -10   6   6       14.13      103.28     80.79 o
  -9   6   6        4.09       63.40     71.58 o
  -8   6   6        3.88       37.41     43.31 o
  -7   6   6       29.24       25.02     27.74 o
  -6   6   6        1.37      -16.96     20.47 o
  -5   6   6       40.23       49.35     19.55 o
  -4   6   6       99.14       88.87     20.87 o
  -3   6   6        6.48       17.88     17.76 o
  -2   6   6        4.98       31.00     20.66 o
  -1   6   6       41.64       14.18     21.95 o
   0   6   6      664.64      704.75     45.28 o
   1   6   6      110.25      126.78     25.84 o
   2   6   6        0.01       18.27     21.49 o
   3   6   6        8.91       53.96     23.09 o
   4   6   6        2.12      -15.14     19.36 o
   5   6   6        8.55      -15.47     20.93 o
   6   6   6       62.21       68.49     31.02 o
   7   6   6       54.50       37.60     18.67 o
   8   6   6        8.19        9.35     19.33 o
   9   6   6       49.76       55.07     27.35 o
  10   6   6       26.93       20.73     25.81 o
  11   6   6       11.44       33.25     28.07 o
  -6   7   6       27.08       24.70     44.96 o
  -5   7   6        9.89        2.86     41.86 o
  -4   7   6      516.05      534.04     69.57 o
  -3   7   6       76.46       76.50     32.66 o
  -2   7   6        2.85       20.95     28.27 o
  -1   7   6        5.39       40.18     37.87 o
   0   7   6        1.49        5.08     28.09 o
   1   7   6        0.38      -18.75     28.74 o
   2   7   6        1.30       -6.52     31.28 o
   3   7   6       21.59        3.85     31.60 o
   4   7   6        2.30        8.33     32.31 o
   5   7   6       34.56       50.30     43.83 o
   6   7   6       26.32       41.65     43.94 o
 -19   1   7       26.66       50.11     51.13 o
 -18   1   7       10.15       73.63     77.72 o
 -17   1   7       26.44       83.44     38.96 o
 -16   1   7        2.89       17.27     29.69 o
 -15   1   7       59.65      124.03     56.58 o
 -14   1   7       53.31       78.05     45.72 o
 -13   1   7        0.62       35.13     56.07 o
 -12   1   7      877.95      872.13     49.40 o
 -11   1   7      135.52      133.62     35.29 o
 -10   1   7      198.15      204.34     21.61 o
  -9   1   7      181.97      277.64     22.04 o
  -8   1   7      155.59      147.64     21.06 o
  -7   1   7       49.48       31.63     18.75 o
  -6   1   7     3165.72     2951.45     59.45 o
  -5   1   7      663.58      679.23     21.98 o
  -4   1   7        7.72       -1.30      6.17 o
  -3   1   7      539.44      566.35     13.52 o
  -2   1   7      293.77      282.33     14.85 o
  -1   1   7      526.39      505.89     12.35 o
   0   1   7    19577.16    20015.44    236.00 o
   1   1   7      334.03      313.12     12.35 o
   2   1   7      837.15      784.72     18.81 o
   3   1   7      209.87      253.44     12.91 o
   4   1   7     1628.01     1492.36     34.16 o
   5   1   7        5.08       64.75     17.99 o
   6   1   7      923.20      977.00     32.17 o
   7   1   7     2128.37     2055.14     50.99 o
   8   1   7        0.58       15.11     14.07 o
   9   1   7      270.56      303.27     21.90 o
  10   1   7       27.31       19.72     13.77 o
  11   1   7        9.31       24.27     22.73 o
  12   1   7     1479.27     1381.86     52.38 o
  13   1   7     1134.29     1136.71     66.39 o
  14   1   7      142.82      156.98     38.88 o
  15   1   7       85.78      112.02     36.03 o
  16   1   7       15.96       22.02     44.46 o
  17   1   7       58.91       81.06     48.63 o
  18   1   7       63.07       12.09     62.90 o
  19   1   7       75.77      130.91     58.29 o
 -19   2   7        6.47       18.41     48.06 o
 -18   2   7       10.03       81.50     77.21 o
 -17   2   7       61.89      146.10     40.86 o
 -16   2   7        2.15        9.61     54.71 o
 -15   2   7        6.23       21.87     31.13 o
 -14   2   7        8.85       49.88     30.87 o
 -13   2   7      161.25      195.25     32.48 o
 -12   2   7      277.42      313.11     39.84 o
 -11   2   7      434.00      469.35     43.59 o
 -10   2   7        0.40        3.67     18.77 o
  -9   2   7       81.04       85.59     14.48 o
  -8   2   7     1157.52     1101.92     41.00 o
  -7   2   7     4846.43     4683.01     81.36 o
  -6   2   7     3161.68     2878.54     47.18 o
  -5   2   7      208.54      205.87     13.67 o
  -4   2   7        5.20        5.10      7.59 o
  -3   2   7       39.74       44.15      6.48 o
  -2   2   7     2378.99     2443.06     43.25 o
  -1   2   7      209.96      211.84     16.54 o
   0   2   7      451.12      459.13     19.07 o
   1   2   7       17.80       17.69      8.08 o
   2   2   7       99.16       83.12     15.06 o
   3   2   7     1224.30     1344.86     30.05 o
   4   2   7      448.09      494.80     27.15 o
   5   2   7       21.08       22.87      8.69 o
   6   2   7      101.78      122.43     16.90 o
   7   2   7       63.65       35.21     16.33 o
   8   2   7        7.52      153.03     49.03 o
   9   2   7      127.98      151.05     22.84 o
  10   2   7        5.25       13.41     17.78 o
  11   2   7       47.57       55.05     21.43 o
  12   2   7        2.59       -5.98     27.63 o
  13   2   7       52.78       72.85     30.70 o
  14   2   7        3.92      -17.35     52.30 o
  15   2   7      108.28      111.54     38.56 o
  16   2   7      152.37      169.24     68.10 o
  17   2   7        4.80        9.08     51.13 o
  18   2   7       21.34       38.86     47.04 o
 -18   3   7       26.32       -3.07     41.93 o
 -17   3   7       50.39       88.97     45.00 o
 -16   3   7       61.22       18.27     38.86 o
 -15   3   7       17.92      -26.02     26.02 o
 -14   3   7       59.27      128.83     35.07 o
 -13   3   7        3.32       33.51     24.61 o
 -12   3   7       50.75       61.64     24.09 o
 -11   3   7       24.26       20.69     27.16 o
 -10   3   7     2458.21     2266.96     66.69 o
  -9   3   7      867.54     1000.93     93.16 o
  -8   3   7      437.76      470.08     24.08 o
  -7   3   7       18.25       42.20     10.85 o
  -6   3   7     1338.27     1384.37     38.94 o
  -5   3   7       95.17       88.15     13.84 o
  -4   3   7      602.49      509.20     27.16 o
  -3   3   7      288.79      281.50     13.87 o
  -2   3   7      563.22      571.89     20.97 o
  -1   3   7      845.84      868.35     36.25 o
   0   3   7       20.97       37.46     11.54 o
   1   3   7       23.80       23.56     11.69 o
   2   3   7     1086.91     1018.26     32.50 o
   3   3   7     4115.39     4117.45     90.02 o
   4   3   7       11.58       42.73     10.93 o
   5   3   7       49.07       46.87     11.89 o
   6   3   7      204.95      273.85     23.01 o
   7   3   7      573.11      521.81     28.82 o
   8   3   7      202.27      226.51     22.74 o
   9   3   7      136.54      114.33     26.64 o
  10   3   7       38.94       44.27     19.66 o
  11   3   7       78.63       61.74     41.07 o
  12   3   7       12.17       43.24     25.24 o
  13   3   7       96.58       74.06     50.24 o
  14   3   7        9.84       57.72     30.91 o
  15   3   7        8.79        5.01     47.27 o
  16   3   7        2.45       -2.95     66.47 o
  17   3   7      112.14      193.30     52.16 o
 -16   4   7       59.52       90.00     36.82 o
 -15   4   7       32.79      -18.41     28.63 o
 -14   4   7        1.60        9.00     23.09 o
 -13   4   7       28.04       37.33     21.64 o
 -12   4   7      243.58      257.42     56.78 o
 -11   4   7       26.41       26.61     37.24 o
 -10   4   7        8.09       23.61     35.96 o
  -9   4   7       23.35        2.21     60.96 o
  -8   4   7       17.84       49.59     34.10 o
  -7   4   7       16.97       37.26     20.97 o
  -6   4   7      318.49      286.36     23.86 o
  -5   4   7      168.22      194.93     20.43 o
  -4   4   7        8.63       -6.29     12.44 o
  -3   4   7      400.68      412.16     24.69 o
  -2   4   7     1084.64     1049.14     31.48 o
  -1   4   7      427.49      400.78     33.74 o
   0   4   7       49.16       90.35     20.57 o
   1   4   7       29.00       42.32     16.62 o
   2   4   7      330.93      341.29     22.28 o
   3   4   7      379.67      378.55     23.24 o
   4   4   7       11.91       45.73     14.68 o
   5   4   7      578.65      617.69     31.46 o
   6   4   7      446.03      445.21     26.85 o
   7   4   7       16.24       23.47     14.97 o
   8   4   7       31.32       29.08     17.84 o
   9   4   7       12.55        9.05     18.64 o
  10   4   7        4.66        4.50     19.44 o
  11   4   7       52.99       61.75     22.89 o
  12   4   7        2.58        2.30     26.79 o
  13   4   7        0.13      -35.59     59.78 o
  14   4   7        0.23      -40.80     87.94 o
  15   4   7       19.26      -50.42    155.95 o
  16   4   7        0.78      -18.41     33.75 o
 -14   5   7       12.37      107.37     84.88 o
 -13   5   7       22.56       50.11     76.70 o
 -12   5   7       17.77       84.88     73.63 o
 -11   5   7       18.00      -11.94     40.47 o
 -10   5   7      136.15      103.97     40.30 o
  -9   5   7       13.90       22.03     34.62 o
  -8   5   7       15.35       40.01     31.04 o
  -7   5   7       68.53       56.50     21.51 o
  -6   5   7       35.54       33.19     19.61 o
  -5   5   7       30.80       60.90     19.25 o
  -4   5   7       59.34       72.29     19.66 o
  -3   5   7      259.03      300.97     25.43 o
  -2   5   7      506.39      622.99     41.94 o
  -1   5   7      332.48      329.41     35.73 o
   0   5   7        2.32        7.06     24.02 o
   1   5   7       18.77       37.53     20.37 o
   2   5   7      180.49      223.86     25.58 o
   3   5   7      238.60      251.03     29.66 o
   4   5   7       23.22       35.85     13.77 o
   5   5   7       74.76       63.96     19.00 o
   6   5   7        0.46        9.05     13.27 o
   7   5   7       65.25       48.90     17.52 o
   8   5   7        2.92       12.53     16.99 o
   9   5   7       79.34      108.36     31.91 o
  10   5   7      196.15      204.41     30.41 o
  11   5   7       14.74        1.46     65.83 o
  12   5   7        4.92      -42.21     79.85 o
  13   5   7        0.03        0.92     26.78 o
  14   5   7        0.79       36.81     35.79 o
 -11   6   7       15.59      -49.09     71.58 o
 -10   6   7        0.27        0.00     66.47 o
  -9   6   7       14.19       11.26     51.13 o
  -8   6   7        0.15       12.61     41.52 o
  -7   6   7      125.34      136.61     33.31 o
  -6   6   7      117.79       68.30     29.43 o
  -5   6   7       12.96        4.93     23.35 o
  -4   6   7      141.76      115.17     21.79 o
  -3   6   7      401.20      479.92     34.60 o
  -2   6   7       30.82       69.80     21.70 o
  -1   6   7        6.21      -14.92     20.86 o
   0   6   7       71.28       78.73     23.78 o
   1   6   7       27.11       52.58     21.51 o
   2   6   7      203.12      196.00     29.34 o
   3   6   7       43.90       50.37     23.01 o
   4   6   7        2.48        2.17     20.36 o
   5   6   7       70.79       89.46     26.06 o
   6   6   7       54.99       59.13     19.74 o
   7   6   7       48.61       34.65     21.51 o
   8   6   7       18.26        7.13     23.76 o
   9   6   7        3.44       -0.68     21.85 o
  10   6   7        0.62      -10.35     34.77 o
  11   6   7       34.37       28.21     28.26 o
  -6   7   7       36.42      -45.51     45.51 o
  -5   7   7        0.01       -9.61     32.84 o
  -4   7   7        1.67       -7.48     34.10 o
  -3   7   7        0.00       -4.79     28.91 o
  -2   7   7       17.37       -1.47     27.82 o
  -1   7   7        1.41       86.91     31.06 o
   0   7   7        7.01       38.45     30.56 o
   1   7   7       34.91       32.84     31.18 o
   2   7   7        0.52       12.79     33.83 o
   3   7   7       58.16       22.32     36.05 o
   4   7   7        2.85       62.81     36.80 o
   5   7   7       50.67       44.32     42.47 o
 -19   0   8      204.72      273.12     67.51 o
 -18   0   8      109.04      245.46     61.37 o
 -17   0   8       66.01       57.27     42.95 o
 -16   0   8       24.95      102.36     57.78 o
 -15   0   8       50.04       60.79     33.68 o
 -14   0   8      361.08      406.94     49.41 o
 -13   0   8       58.08       70.92     51.65 o
 -12   0   8      572.55      634.88     54.17 o
 -11   0   8     1115.18     1273.60     62.77 o
 -10   0   8        3.00       26.33     24.98 o
  -9   0   8      669.58      671.89     58.91 o
  -8   0   8      426.07      503.52     38.64 o
  -7   0   8      125.74      150.66     14.70 o
  -6   0   8     8691.34     9123.77    206.90 o
  -5   0   8      299.96      272.07     21.80 o
  -4   0   8        5.33        0.93      7.36 o
  -3   0   8     2640.90     2275.01     51.49 o
  -2   0   8       31.29       21.09      9.99 o
  -1   0   8      914.27     1143.71     72.03 o
   0   0   8    44963.89    49751.70    539.40 o
   1   0   8    37337.73    39961.46    542.83 o
   2   0   8      126.29      143.99     14.04 o
   3   0   8      614.67      662.72     47.15 o
   4   0   8     2811.84     2397.45     56.28 o
   5   0   8      410.05      505.11     36.07 o
   6   0   8     1592.25     1507.16     61.15 o
   7   0   8        0.06       22.05     45.51 o
   8   0   8     1339.18     1191.93     57.91 o
   9   0   8      390.39      447.16     45.10 o
  10   0   8     1581.47     1416.53    108.30 o
  11   0   8      749.12      912.04     67.57 o
  12   0   8      585.57      569.42     41.78 o
  13   0   8       63.14       85.36     28.34 o
  14   0   8     1620.05     1693.00     62.05 o
  15   0   8       39.46       44.69     59.83 o
  16   0   8        4.08       48.12     36.50 o
  17   0   8      213.13      344.14     57.55 o
  18   0   8        9.92        2.05     47.04 o
  19   0   8       43.93      -41.93     43.97 o
 -19   1   8        8.77        2.05     46.02 o
 -18   1   8      138.78      210.06     96.66 o
 -17   1   8        3.62       38.88     86.41 o
 -16   1   8       33.39       84.92     40.39 o
 -15   1   8     1283.72     1087.97    106.90 o
 -14   1   8        1.01       37.05     50.32 o
 -13   1   8      541.93      529.31     46.79 o
 -12   1   8      691.50      662.41     43.94 o
 -11   1   8      287.30      253.17     36.21 o
 -10   1   8       31.88       32.66     16.59 o
  -9   1   8      267.37      289.93     25.72 o
  -8   1   8        1.86       17.50     17.56 o
  -7   1   8      755.77      672.94     32.29 o
  -6   1   8     8089.78     7718.23    110.80 o
  -5   1   8      763.89      707.04     22.02 o
  -4   1   8      429.68      364.25     18.93 o
  -3   1   8      805.89      708.78     19.25 o
  -2   1   8      130.30      129.76      7.38 o
  -1   1   8      193.60      179.61     11.80 o
   0   1   8     4957.46     4639.90     56.27 o
   1   1   8     6534.09     5891.62     68.89 o
   2   1   8      216.49      217.74     14.25 o
   3   1   8      116.41      101.71     10.27 o
   4   1   8     1342.63     1165.29     27.25 o
   5   1   8       40.50       61.66     10.93 o
   6   1   8      300.21      332.57     22.87 o
   7   1   8     1030.05     1082.42     57.15 o
   8   1   8      972.97     1023.40     37.23 o
   9   1   8     1298.05     1259.32     38.14 o
  10   1   8       36.44       21.92     13.53 o
  11   1   8       77.63       84.44     21.91 o
  12   1   8       89.16      121.91     24.26 o
  13   1   8     1479.15     1374.95     71.30 o
  14   1   8        0.12      -26.13     29.35 o
  15   1   8       49.59      103.16     58.12 o
  16   1   8      185.48      169.56     41.14 o
  17   1   8      166.42      294.05     51.30 o
  18   1   8        2.32      -69.54     69.54 o
  19   1   8      286.82      273.15     66.50 o
 -19   2   8       70.86      102.27     55.23 o
 -18   2   8       36.27      125.25    123.23 o
 -17   2   8       61.65      101.25     46.02 o
 -16   2   8       73.66      147.99     40.25 o
 -15   2   8      150.94      150.66     39.32 o
 -14   2   8      388.25      412.58     50.91 o
 -13   2   8      726.82      610.79     45.31 o
 -12   2   8     1429.00     1232.60     62.50 o
 -11   2   8      644.37      615.45     47.46 o
 -10   2   8     1261.52     1131.62     49.01 o
  -9   2   8       76.29       64.37     28.05 o
  -8   2   8     2227.06     2196.85     48.96 o
  -7   2   8     2220.88     2073.37     39.11 o
  -6   2   8      224.29      234.19     15.28 o
  -5   2   8      423.95      448.15     18.07 o
  -4   2   8     1988.74     1923.26     30.53 o
  -3   2   8      283.12      365.20     12.93 o
  -2   2   8     1377.55     1403.99     27.97 o
  -1   2   8      396.27      380.51     19.77 o
   0   2   8      890.57      915.19     23.92 o
   1   2   8     1281.87     1208.82     30.81 o
   2   2   8       78.68       58.39     13.72 o
   3   2   8      142.24      134.87     11.97 o
   4   2   8     1871.00     1812.71     37.04 o
   5   2   8       21.47       28.65      9.36 o
   6   2   8      185.69      332.66     17.90 o
   7   2   8        0.12        9.10     15.78 o
   8   2   8      171.48      145.45     25.63 o
   9   2   8       87.64       61.06     19.39 o
  10   2   8      107.00       89.30     22.54 o
  11   2   8       30.08       43.78     20.52 o
  12   2   8       97.56      123.84     36.62 o
  13   2   8      222.58      171.77     36.98 o
  14   2   8       71.31      108.08     35.55 o
  15   2   8      150.16      206.10     99.69 o
  16   2   8       86.56      158.27     42.13 o
  17   2   8       37.94       17.54     41.90 o
  18   2   8       36.79       30.68     46.02 o
 -18   3   8        3.78       30.68     43.97 o
 -17   3   8        0.46      -10.23     37.84 o
 -16   3   8      165.38      298.50     53.70 o
 -15   3   8       13.22       36.41     31.17 o
 -14   3   8       34.28      113.41     41.93 o
 -13   3   8      381.74      344.77     39.17 o
 -12   3   8      341.40      375.49     37.90 o
 -11   3   8      154.47      157.63     28.05 o
 -10   3   8     1362.58     1279.36     52.02 o
  -9   3   8     2647.64     2744.81     72.66 o
  -8   3   8       47.67       49.10     13.63 o
  -7   3   8      141.70      149.49     14.16 o
  -6   3   8      301.97      323.34     30.73 o
  -5   3   8       37.58       51.42     13.68 o
  -4   3   8        1.92       23.61     10.53 o
  -3   3   8     1511.51     1887.50     38.16 o
  -2   3   8       12.72       27.59      9.33 o
  -1   3   8       33.59       35.16     12.62 o
   0   3   8       14.41       25.97      9.72 o
   1   3   8       15.76       23.47     12.00 o
   2   3   8       42.99       18.95     17.95 o
   3   3   8        5.21       13.90     15.72 o
   4   3   8      321.73      367.11     20.07 o
   5   3   8        1.13       -4.34     10.51 o
   6   3   8      125.54      127.78     18.64 o
   7   3   8      432.53      415.22     30.92 o
   8   3   8      457.18      435.05     23.28 o
   9   3   8       36.43      224.93     27.88 o
  10   3   8        0.48       25.62     38.52 o
  11   3   8       51.85       36.23     24.67 o
  12   3   8       16.23       19.97     22.33 o
  13   3   8      127.38      137.27     33.82 o
  14   3   8       15.34        6.04     36.90 o
  15   3   8      127.18      152.84     45.22 o
  16   3   8        3.22       50.12     38.55 o
  17   3   8       85.04       70.57     45.00 o
 -16   4   8       41.37      -10.23     31.70 o
 -15   4   8       87.01      134.34     55.23 o
 -14   4   8        0.85       32.63     24.47 o
 -13   4   8       15.12       11.77     21.13 o
 -12   4   8      111.37       74.19     45.89 o
 -11   4   8      192.45      154.69     54.73 o
 -10   4   8       45.83       75.69     41.77 o
  -9   4   8      227.54      276.19     41.35 o
  -8   4   8       15.71        2.86     25.04 o
  -7   4   8      501.64      522.48     32.79 o
  -6   4   8      627.24      567.64     30.70 o
  -5   4   8        1.67       37.27     11.63 o
  -4   4   8       23.07       43.86     10.04 o
  -3   4   8        0.08       19.29      9.71 o
  -2   4   8      141.64      159.21     17.30 o
  -1   4   8        0.03       16.47     11.55 o
   0   4   8       67.38       91.27     20.72 o
   1   4   8       84.59       80.92     18.99 o
   2   4   8       33.97       21.36     12.30 o
   3   4   8      515.86      473.85     28.74 o
   4   4   8     1358.31     1299.82     36.90 o
   5   4   8      199.68      217.34     22.52 o
   6   4   8      179.10      194.03     21.50 o
   7   4   8       32.82       40.32     21.74 o
   8   4   8       80.27       67.76     20.44 o
   9   4   8        5.85       23.39     18.59 o
  10   4   8      227.08      224.98     30.36 o
  11   4   8       79.38       27.27     23.10 o
  12   4   8       18.18       40.35     24.98 o
  13   4   8       22.93       30.84     42.32 o
  14   4   8       22.97      -13.70     97.66 o
  15   4   8        0.52      -26.59     30.68 o
  16   4   8        1.44       72.60     41.93 o
 -14   5   8       26.00       80.79     85.90 o
 -13   5   8        5.50       16.36     69.54 o
 -12   5   8        5.61      -58.29     58.29 o
 -11   5   8        1.59       55.84     57.27 o
 -10   5   8        1.83       -2.54     33.42 o
  -9   5   8       16.14       -0.14     35.88 o
  -8   5   8      124.04      110.02     50.49 o
  -7   5   8       13.57       40.78     24.91 o
  -6   5   8      301.74      316.26     28.08 o
  -5   5   8       73.45       76.19     21.34 o
  -4   5   8      505.04      483.05     24.32 o
  -3   5   8        8.69       15.76     18.18 o
  -2   5   8      693.20      780.90     52.37 o
  -1   5   8      287.31      212.07     33.44 o
   0   5   8       61.99       85.29     22.63 o
   1   5   8       99.72      117.40     24.00 o
   2   5   8      293.36      376.81     35.83 o
   3   5   8      327.10      290.20     29.35 o
   4   5   8       88.31       78.01     16.49 o
   5   5   8       15.68       21.25     15.38 o
   6   5   8      142.38      109.21     19.06 o
   7   5   8       76.66       54.79     18.52 o
   8   5   8      220.61      258.83     27.61 o
   9   5   8        0.03       -7.89     19.23 o
  10   5   8       29.84       37.48     23.20 o
  11   5   8        0.13      -12.40     53.91 o
  12   5   8        6.46      -33.40     55.36 o
  13   5   8        2.69        7.50     28.35 o
  14   5   8        4.17       -8.18     31.70 o
 -11   6   8       78.54       24.55     80.79 o
 -10   6   8      154.29       60.16    114.56 o
  -9   6   8        7.00      -41.57     41.57 o
  -8   6   8       16.15       52.90     46.64 o
  -7   6   8       47.40       69.46     40.74 o
  -6   6   8       29.07       30.17     24.31 o
  -5   6   8       52.80       16.19     22.86 o
  -4   6   8       95.90       75.00     25.57 o
  -3   6   8       63.76       90.76     21.80 o
  -2   6   8        5.59       33.78     20.29 o
  -1   6   8       21.27       47.76     24.85 o
   0   6   8        0.03       -2.35     18.74 o
   1   6   8      249.27      266.50     31.52 o
   2   6   8       21.01       17.81     21.03 o
   3   6   8       30.67       30.20     24.47 o
   4   6   8      289.95      290.74     32.99 o
   5   6   8      115.55       83.02     26.94 o
   6   6   8       83.98       74.62     25.46 o
   7   6   8       62.43       34.27     19.83 o
   8   6   8       15.77       -4.61     20.05 o
   9   6   8       35.57       51.82     23.96 o
  10   6   8        1.62      -13.79     22.53 o
  -6   7   8      185.39      229.98     61.58 o
  -5   7   8        0.05       20.65     34.59 o
  -4   7   8       45.85      115.96     39.84 o
  -3   7   8       30.87        0.10     28.41 o
  -2   7   8        6.82       24.90     28.73 o
  -1   7   8        0.73        5.40     33.34 o
   0   7   8       64.57      119.87     39.87 o
   1   7   8       22.39       39.34     31.09 o
   2   7   8        0.30       33.97     34.49 o
   3   7   8        0.13       19.49     33.12 o
   4   7   8       35.00       74.31     37.65 o
   5   7   8        0.50       22.98     38.00 o
 -19   1   9       25.67       38.86     50.11 o
 -18   1   9       86.89      118.64     54.20 o
 -17   1   9        0.10       29.00     48.06 o
 -16   1   9      137.95       88.32     38.96 o
 -15   1   9      185.57      270.12     44.83 o
 -14   1   9      502.76      493.85     46.11 o
 -13   1   9      364.11      380.37     48.80 o
 -12   1   9       24.54       39.86     23.89 o
 -11   1   9      216.45      209.28     30.57 o
 -10   1   9      407.77      400.13     26.72 o
  -9   1   9       21.44       -2.52     17.53 o
  -8   1   9       29.59       42.20     14.81 o
  -7   1   9       84.69       87.94     18.14 o
  -6   1   9     1504.36     1484.52     33.74 o
  -5   1   9     2708.72     2626.21     42.16 o
  -4   1   9      526.62      453.20     12.16 o
  -3   1   9       97.08      113.40     11.06 o
  -2   1   9     3130.90     2601.60     37.70 o
  -1   1   9     3586.90     3096.35     40.24 o
   0   1   9      409.27      406.36     13.15 o
   1   1   9       24.98       28.40      8.81 o
   2   1   9     1228.15     1120.39     19.54 o
   3   1   9        1.40       46.38      8.00 o
   4   1   9     1006.44      955.28     23.13 o
   5   1   9       10.66       12.18     13.64 o
   6   1   9     2139.99     2192.89     50.65 o
   7   1   9      115.32      135.41     33.03 o
   8   1   9        0.48      -18.09     18.60 o
   9   1   9      179.04      168.75     22.03 o
  10   1   9      180.32      171.22     19.57 o
  11   1   9      106.01       87.13     22.95 o
  12   1   9      531.99      493.71     37.43 o
  13   1   9      143.13      135.52     35.93 o
  14   1   9      977.84      943.61     91.00 o
  15   1   9      519.92      674.31     62.89 o
  16   1   9      112.56      201.70     78.54 o
  17   1   9      218.20      277.89     49.24 o
  18   1   9       21.84       47.04     38.81 o
 -19   2   9       49.81       74.65     53.18 o
 -18   2   9       16.63       94.79     92.55 o
 -17   2   9        2.06       65.94     57.27 o
 -16   2   9        9.73       29.95     34.36 o
 -15   2   9       97.99      156.32     66.48 o
 -14   2   9        0.03       13.88     27.87 o
 -13   2   9       48.94       64.02     28.37 o
 -12   2   9       13.72      -21.94     21.94 o
 -11   2   9      264.05      315.68     33.24 o
 -10   2   9      579.71      513.00     37.20 o
  -9   2   9      421.14      545.10     35.53 o
  -8   2   9      760.38      682.90     31.65 o
  -7   2   9        1.46       15.56     14.30 o
  -6   2   9     1686.54     1573.83     40.43 o
  -5   2   9      407.86      362.11     17.33 o
  -4   2   9     1157.03     1175.79     26.09 o
  -3   2   9        0.36        1.00      6.51 o
  -2   2   9      323.90      308.21     14.16 o
  -1   2   9       45.38       35.88     11.25 o
   0   2   9      549.95      511.96     19.49 o
   1   2   9       91.08       81.30     12.74 o
   2   2   9      712.27      720.20     27.68 o
   3   2   9        8.96       26.50      9.19 o
   4   2   9     1891.31     1918.65     42.85 o
   5   2   9      743.66      790.50     23.54 o
   6   2   9      717.22      686.38     23.69 o
   7   2   9     2076.53     2004.54     41.96 o
   8   2   9      221.71      229.25     24.37 o
   9   2   9       19.70       47.92     30.10 o
  10   2   9      817.40      815.69     51.01 o
  11   2   9      717.74      716.82     60.16 o
  12   2   9       52.61       31.00     46.45 o
  13   2   9        1.06        5.97     27.48 o
  14   2   9        0.24       49.22     48.00 o
  15   2   9      275.13      242.16     56.11 o
  16   2   9       57.79       42.98     66.30 o
  17   2   9       33.00       27.61     45.00 o
  18   2   9       20.91        9.20     45.00 o
 -18   3   9        0.02      -35.79     35.79 o
 -17   3   9        6.46       58.59     78.23 o
 -16   3   9       49.38      135.61     70.05 o
 -15   3   9        0.13        9.48     29.20 o
 -14   3   9       99.52       84.08     32.63 o
 -13   3   9      162.20      119.06     29.19 o
 -12   3   9      487.92      499.58     69.70 o
 -11   3   9      459.33      461.97     39.12 o
 -10   3   9        4.45       16.88     22.29 o
  -9   3   9     4675.19     4377.35     98.86 o
  -8   3   9      805.98      722.94     26.84 o
  -7   3   9       94.19      110.37     13.43 o
  -6   3   9      365.38      425.80     25.40 o
  -5   3   9        0.66       -1.05     11.20 o
  -4   3   9      182.61      176.04     17.41 o
  -3   3   9        0.27       27.13      9.11 o
  -2   3   9       54.37       60.43     11.23 o
  -1   3   9        3.07       17.66     10.08 o
   0   3   9      287.03      293.88     18.81 o
   1   3   9      644.67      638.09     23.96 o
   2   3   9      154.37      156.56     16.94 o
   3   3   9        3.05       25.74     10.12 o
   4   3   9      151.34      163.68     19.60 o
   5   3   9      289.94      278.33     23.64 o
   6   3   9       59.50       73.81     26.87 o
   7   3   9        3.54      -17.98     17.98 o
   8   3   9       66.87       69.35     16.53 o
   9   3   9        3.43        2.28     13.31 o
  10   3   9       58.84       44.07     19.32 o
  11   3   9      347.89      334.67     32.94 o
  12   3   9       23.89       42.87     28.34 o
  13   3   9       48.55      -40.31     40.31 o
  14   3   9        2.36        6.02     27.29 o
  15   3   9        8.84      -14.28     79.29 o
  16   3   9       30.59       10.11     57.78 o
  17   3   9        4.92       35.22     29.41 o
 -16   4   9        4.12       15.34     33.75 o
 -15   4   9      353.09      421.83     66.50 o
 -14   4   9        3.80       19.09     28.04 o
 -13   4   9      276.05      238.30     57.13 o
 -12   4   9        5.19        5.85     39.40 o
 -11   4   9        3.35      -35.43     35.43 o
 -10   4   9        6.15      -31.82     31.82 o
  -9   4   9      474.32      567.80     53.96 o
  -8   4   9       74.29       34.10     23.69 o
  -7   4   9        0.96       10.94     19.13 o
  -6   4   9        2.15       46.41     16.94 o
  -5   4   9     1876.99     1777.29     37.18 o
  -4   4   9      724.12      741.20     25.17 o
  -3   4   9       17.41       42.33     11.50 o
  -2   4   9      186.97      187.41     18.65 o
  -1   4   9        0.32       -2.08     13.00 o
   0   4   9       12.52       22.28     15.78 o
   1   4   9      425.66      442.66     35.46 o
   2   4   9       98.41      148.73     17.23 o
   3   4   9      124.93      106.67     18.13 o
   4   4   9     1042.40     1072.50     41.36 o
   5   4   9      418.80      448.40     29.23 o
   6   4   9      271.10      249.80     25.47 o
   7   4   9      332.79      370.72     31.64 o
   8   4   9      136.74      130.86     25.82 o
   9   4   9      383.70      373.88     34.19 o
  10   4   9      407.99      436.95     54.35 o
  11   4   9        0.93       -0.38     37.64 o
  12   4   9      108.24      107.28     36.35 o
  13   4   9       52.41      104.20     32.31 o
  14   4   9       13.24       -4.31    112.49 o
  15   4   9        0.40      -10.23     32.72 o
  16   4   9       31.01        1.02     40.91 o
 -14   5   9        3.75      -33.75     74.65 o
 -13   5   9       41.09       41.93     80.79 o
 -12   5   9      159.12      188.20     87.97 o
 -11   5   9      104.63       47.95     84.89 o
 -10   5   9       52.97       36.06     37.19 o
  -9   5   9        4.25      -26.18     29.59 o
  -8   5   9        2.39       17.84     29.91 o
  -7   5   9      105.44      103.30     30.49 o
  -6   5   9       43.95       41.86     25.47 o
  -5   5   9       38.40       39.86     12.81 o
  -4   5   9        1.68       18.78     12.64 o
  -3   5   9       54.71       69.50     21.47 o
  -2   5   9       70.83       71.24     32.14 o
  -1   5   9      133.40      186.94     29.51 o
   0   5   9       83.85      121.84     24.36 o
   1   5   9       11.67       29.50     19.74 o
   2   5   9      114.70      119.52     24.59 o
   3   5   9        7.01       11.59     15.18 o
   4   5   9      917.60      862.74     35.49 o
   5   5   9      237.93      260.86     22.53 o
   6   5   9      283.98      244.80     23.41 o
   7   5   9      210.06      220.34     25.68 o
   8   5   9       69.19       59.69     24.65 o
   9   5   9      114.56      114.29     29.31 o
  10   5   9       65.74       90.27     37.42 o
  11   5   9      360.40      460.29     42.18 o
  12   5   9        0.71      -10.33     49.92 o
  13   5   9        0.66       26.45     30.27 o
 -11   6   9        9.25      -53.18     69.54 o
 -10   6   9       19.72      -72.61     72.61 o
  -9   6   9       83.19      119.03     55.91 o
  -8   6   9       14.48      -29.37     41.27 o
  -7   6   9        5.42       10.34     30.87 o
  -6   6   9       15.81       36.28     24.77 o
  -5   6   9      130.22       94.69     34.94 o
  -4   6   9      112.98       90.57     26.45 o
  -3   6   9        0.00       53.33     21.80 o
  -2   6   9       83.35       81.70     22.77 o
  -1   6   9        3.59       15.75     20.35 o
   0   6   9        0.99       14.52     20.42 o
   1   6   9        0.74       -9.11     19.34 o
   2   6   9       15.65       21.64     21.14 o
   3   6   9       54.61       56.19     23.51 o
   4   6   9        3.01        8.19     21.11 o
   5   6   9      271.23      241.37     32.26 o
   6   6   9       59.63       39.50     33.37 o
   7   6   9        0.00        7.22     19.41 o
   8   6   9      184.74      137.90     28.30 o
   9   6   9       42.96       38.00     29.69 o
  10   6   9        6.71       35.91     28.47 o
  -5   7   9       89.11      175.33     62.81 o
  -4   7   9        0.86       -5.24     43.17 o
  -3   7   9        0.06       -5.51     28.85 o
  -2   7   9       51.04       34.51     30.43 o
  -1   7   9        0.23       -2.82     33.39 o
   0   7   9        3.47       -3.00     33.79 o
   1   7   9       62.91       93.82     39.10 o
   2   7   9        4.67      -24.32     30.50 o
   3   7   9        1.35       38.03     35.41 o
   4   7   9        0.02      -29.93     29.93 o
   5   7   9       69.40       96.38     53.69 o
 -19   0  10      198.59      196.40     65.47 o
 -18   0  10        6.06      -15.34     47.04 o
 -17   0  10      382.45      511.62     73.67 o
 -16   0  10      122.76      163.65     48.07 o
 -15   0  10      595.13      643.44     60.15 o
 -14   0  10      514.32      479.90     51.12 o
 -13   0  10      300.39      314.32     42.74 o
 -12   0  10      453.99      479.13     48.47 o
 -11   0  10      214.40      167.20     33.69 o
 -10   0  10     1455.00     1293.88     67.22 o
  -9   0  10      219.36      252.53     36.84 o
  -8   0  10     2434.01     2448.73     79.43 o
  -7   0  10      477.56      571.72     68.11 o
  -6   0  10       28.07      124.05     27.65 o
  -5   0  10       22.24       44.90     11.37 o
  -4   0  10      422.31      426.52     31.80 o
  -3   0  10      118.39      101.76     13.13 o
  -2   0  10      411.91      417.14     15.27 o
  -1   0  10     3519.96     3423.17     45.30 o
   0   0  10     7959.53     7541.98     89.44 o
   1   0  10     7219.25     6496.95     99.24 o
   2   0  10     1835.90     1652.30     36.67 o
   3   0  10      773.72      712.06     24.29 o
   4   0  10      602.94      604.43     33.92 o
   5   0  10     3600.99     3384.28     76.48 o
   6   0  10      981.06     1133.45     65.48 o
   7   0  10      249.63      284.42     25.94 o
   8   0  10      468.60      525.09     45.69 o
   9   0  10        3.84      -19.83     19.83 o
  10   0  10       19.37       45.33     29.57 o
  11   0  10       87.86      107.31     28.86 o
  12   0  10     5368.72     4876.77    114.52 o
  13   0  10       21.85       -1.32     30.06 o
  14   0  10      270.34      304.81     34.70 o
  15   0  10       13.40       19.69     68.00 o
  16   0  10      181.28      215.08     52.06 o
  17   0  10      104.81      147.44     48.60 o
  18   0  10       52.73       72.61     54.20 o
  19   0  10       25.58       98.17     56.24 o
 -19   1  10       16.15      -40.90     40.90 o
 -18   1  10       50.70       42.95     48.07 o
 -17   1  10      341.53      433.70     83.90 o
 -16   1  10        5.48       19.63     35.28 o
 -15   1  10        5.07       18.97     43.46 o
 -14   1  10       88.53      196.59     40.55 o
 -13   1  10        0.89       41.59     26.42 o
 -12   1  10        2.30       10.73     22.55 o
 -11   1  10      334.82      378.20     34.14 o
 -10   1  10      626.02      623.62     31.79 o
  -9   1  10      104.52      107.80     27.68 o
  -8   1  10       30.19       36.54     14.87 o
  -7   1  10     1155.14     1083.34     30.27 o
  -6   1  10       10.85       17.33     10.45 o
  -5   1  10     2032.96     1945.60     32.02 o
  -4   1  10        0.31       12.46      7.29 o
  -3   1  10      795.57      810.69     29.62 o
  -2   1  10        0.10       25.70      9.01 o
  -1   1  10    14114.25    12744.58    133.17 o
   0   1  10     5884.84     5569.16     67.87 o
   1   1  10      176.99      169.66     17.73 o
   2   1  10     2501.13     2140.45     30.81 o
   3   1  10     1436.20     1348.23     22.64 o
   4   1  10       29.39       33.28      9.12 o
   5   1  10      103.71      122.22     12.19 o
   6   1  10     1067.50     1087.90     45.89 o
   7   1  10      436.88      501.05     22.81 o
   8   1  10      302.34      308.86     40.33 o
   9   1  10      492.94      415.08     30.26 o
  10   1  10      100.08      117.05     17.86 o
  11   1  10      210.94      194.89     28.79 o
  12   1  10       24.18       57.77     22.87 o
  13   1  10      193.78      194.36     38.94 o
  14   1  10       57.46      123.83     35.48 o
  15   1  10        2.65       35.85     30.52 o
  16   1  10       16.10       60.73     36.73 o
  17   1  10      207.26      183.45     52.31 o
  18   1  10        0.02      -15.19     33.76 o
 -18   2  10       40.12      131.02    126.81 o
 -17   2  10       34.32       65.54     37.84 o
 -16   2  10      190.59      217.49     85.41 o
 -15   2  10        0.26       27.49     31.19 o
 -14   2  10      303.43      351.82     48.44 o
 -13   2  10      260.62      246.22     41.26 o
 -12   2  10       83.52       82.32     30.09 o
 -11   2  10      284.85      305.56     32.97 o
 -10   2  10        0.31      -15.64     19.48 o
  -9   2  10       40.36       58.19     20.20 o
  -8   2  10     4586.08     4532.31     96.94 o
  -7   2  10     8319.57     8049.87    118.21 o
  -6   2  10     3158.27     3009.97     51.15 o
  -5   2  10      688.08      652.57     21.80 o
  -4   2  10       51.82       61.59      8.81 o
  -3   2  10      428.35      412.90     12.62 o
  -2   2  10      106.40      124.80     10.76 o
  -1   2  10        0.45        1.22      7.65 o
   0   2  10      769.72      798.02     24.64 o
   1   2  10       53.05       73.99     11.12 o
   2   2  10      324.47      319.46     20.63 o
   3   2  10       25.57       33.50     12.55 o
   4   2  10      213.55      201.62     14.32 o
   5   2  10      239.86      262.90     17.24 o
   6   2  10       70.73       91.68     13.08 o
   7   2  10       69.82       82.78     13.92 o
   8   2  10      295.52      323.83     26.88 o
   9   2  10      739.64      736.73     46.13 o
  10   2  10      136.63      110.60     24.16 o
  11   2  10      232.67      272.50     37.21 o
  12   2  10      949.00      842.19     60.05 o
  13   2  10       77.75      103.84     32.91 o
  14   2  10      208.69      210.91     40.76 o
  15   2  10       49.97       57.47     36.07 o
  16   2  10       57.41       68.52     89.67 o
  17   2  10       77.17      106.36     50.11 o
  18   2  10        7.06      -38.86     38.86 o
 -17   3  10      217.24      355.63     71.09 o
 -16   3  10       20.02       21.18     37.33 o
 -15   3  10       46.76       65.45     33.75 o
 -14   3  10       90.71       42.44     54.60 o
 -13   3  10       16.56      -15.52     37.16 o
 -12   3  10       92.00       55.73     25.35 o
 -11   3  10       18.79       32.24     31.45 o
 -10   3  10        4.76       25.54     20.17 o
  -9   3  10       29.75       63.60     22.04 o
  -8   3  10      278.26      272.13     22.12 o
  -7   3  10      177.83      146.62     16.90 o
  -6   3  10      117.18      126.70     11.96 o
  -5   3  10        1.25      -12.21     12.21 o
  -4   3  10     1214.60     1288.88     30.58 o
  -3   3  10      315.73      327.52     16.38 o
  -2   3  10       12.88        9.86     10.18 o
  -1   3  10      168.19      159.55     19.65 o
   0   3  10      113.00      128.67     14.13 o
   1   3  10       27.81       27.95     11.03 o
   2   3  10       37.27       31.93     12.79 o
   3   3  10       94.35       84.25     12.23 o
   4   3  10      129.77      111.07     14.00 o
   5   3  10      107.92      120.69     18.85 o
   6   3  10      118.09      111.09     23.03 o
   7   3  10      105.91      119.46     21.24 o
   8   3  10       35.94       33.48     17.35 o
   9   3  10      322.94      323.81     31.56 o
  10   3  10       55.56       41.32     18.75 o
  11   3  10       30.83       18.94     23.62 o
  12   3  10       78.41       66.29     27.26 o
  13   3  10        0.51        4.70     28.60 o
  14   3  10        0.01       29.05     38.20 o
  15   3  10       82.12       73.77     28.41 o
  16   3  10      119.53      162.18     35.07 o
  17   3  10       11.72       35.67     29.95 o
 -16   4  10        0.49       41.93     36.81 o
 -15   4  10        2.14       22.41     53.69 o
 -14   4  10       21.77       38.57     36.22 o
 -13   4  10      321.14      308.70     32.45 o
 -12   4  10      221.07      176.10     53.51 o
 -11   4  10      165.51      132.89     61.88 o
 -10   4  10       80.77       88.98     42.67 o
  -9   4  10       42.01       30.18     29.87 o
  -8   4  10        5.16        1.15     28.49 o
  -7   4  10     1342.47     1212.71     46.14 o
  -6   4  10      101.59      109.13     19.07 o
  -5   4  10        0.28       44.87     12.14 o
  -4   4  10       78.85       75.31     13.14 o
  -3   4  10        3.28       -2.53     11.15 o
  -2   4  10        4.03       -5.88     11.56 o
  -1   4  10       50.55       35.37     13.78 o
   0   4  10       28.49       34.93     16.06 o
   1   4  10      160.59      155.12     18.29 o
   2   4  10     1787.14     1681.73     49.88 o
   3   4  10      746.63      763.15     42.30 o
   4   4  10      821.38      767.24     36.64 o
   5   4  10      219.22      202.84     22.87 o
   6   4  10        6.00        8.30     16.89 o
   7   4  10      291.19      279.90     34.11 o
   8   4  10       62.92       67.86     30.41 o
   9   4  10      170.05      174.28     27.68 o
  10   4  10      117.16       98.81     26.10 o
  11   4  10      132.05      174.89     29.88 o
  12   4  10       16.25       22.59     28.49 o
  13   4  10        2.21       21.56     91.85 o
  14   4  10       93.92       31.36    138.58 o
  15   4  10        7.90       83.85     40.90 o
 -14   5  10       36.55       32.72     86.93 o
 -13   5  10       19.45      -63.40     72.61 o
 -12   5  10        1.24      -48.06     67.49 o
 -11   5  10      159.55      238.00     61.81 o
 -10   5  10       35.52       14.28     35.37 o
  -9   5  10        8.05      -21.01     29.95 o
  -8   5  10       44.84        6.07     26.40 o
  -7   5  10       33.62       59.01     27.81 o
  -6   5  10      131.15      160.96     31.72 o
  -5   5  10        0.19       12.17     19.24 o
  -4   5  10       17.40       36.01     18.79 o
  -3   5  10      244.60      260.45     29.54 o
  -2   5  10        0.97       13.19     25.25 o
  -1   5  10       70.05       36.13     25.05 o
   0   5  10      518.05      519.64     40.19 o
   1   5  10        7.19        9.14     18.60 o
   2   5  10      106.71      110.28     28.25 o
   3   5  10      736.79      716.20     34.32 o
   4   5  10       45.21       58.17     17.21 o
   5   5  10      405.56      350.52     25.36 o
   6   5  10        2.84      -13.34     14.24 o
   7   5  10      235.77      272.83     30.71 o
   8   5  10       92.15       81.24     24.91 o
   9   5  10      102.07       77.90     25.10 o
  10   5  10        0.00       -9.12     22.36 o
  11   5  10        8.60        1.10     25.15 o
  12   5  10      284.65      231.44     42.38 o
  13   5  10       42.69       -2.54     35.28 o
 -11   6  10        6.94      -64.42     74.65 o
 -10   6  10      106.94       32.21     55.67 o
  -9   6  10       20.43      -44.83     71.07 o
  -8   6  10       57.42       87.85     35.16 o
  -7   6  10       60.40       19.95     35.51 o
  -6   6  10        6.03      -17.84     25.68 o
  -5   6  10       44.47       10.40     28.34 o
  -4   6  10       16.86       29.88     26.03 o
  -3   6  10      186.93      180.55     33.81 o
  -2   6  10       28.17       93.92     31.44 o
  -1   6  10      166.24      163.47     30.45 o
   0   6  10       72.78       84.74     24.00 o
   1   6  10       40.93       34.21     21.83 o
   2   6  10      424.53      416.97     37.90 o
   3   6  10       28.51       40.57     22.62 o
   4   6  10       38.26       24.84     22.52 o
   5   6  10       54.52       20.80     24.33 o
   6   6  10       31.35       60.62     21.07 o
   7   6  10       18.71       22.08     20.68 o
   8   6  10       76.09       59.28     25.93 o
   9   6  10        7.56       17.12     24.08 o
  10   6  10       13.60        8.43     25.61 o
  -5   7  10        4.69       17.99     34.78 o
  -4   7  10       84.76       93.31     37.82 o
  -3   7  10      186.97      217.59     47.26 o
  -2   7  10       47.01       26.84     30.94 o
  -1   7  10        0.46      -19.60     32.43 o
   0   7  10       27.55       24.47     35.06 o
   1   7  10        4.75      -18.66     32.07 o
   2   7  10       35.95        0.30     34.73 o
   3   7  10       14.06        8.34     33.88 o
   4   7  10        0.33      -25.56     33.01 o
 -19   1  11       64.03       14.32     47.04 o
 -18   1  11       31.51       -2.05     42.95 o
 -17   1  11       40.89       82.84     46.02 o
 -16   1  11       82.78      117.27     37.08 o
 -15   1  11        0.83        5.62     56.24 o
 -14   1  11      153.16      219.11     40.55 o
 -13   1  11       15.88       12.60     22.84 o
 -12   1  11       63.43      132.59     26.30 o
 -11   1  11      194.19      248.51     30.86 o
 -10   1  11      165.47      208.22     23.74 o
  -9   1  11      210.02      289.92     22.70 o
  -8   1  11        0.01       10.51     13.98 o
  -7   1  11     1410.34     1368.16     30.09 o
  -6   1  11     1623.74     1652.16     34.75 o
  -5   1  11      572.77      609.20     16.20 o
  -4   1  11       39.20       58.19     10.58 o
  -3   1  11      210.54      271.47     19.21 o
  -2   1  11       15.08       20.98     11.24 o
  -1   1  11     3336.55     3166.52     40.54 o
   0   1  11       12.96       18.52      7.61 o
   1   1  11     3349.13     3063.08     36.76 o
   2   1  11      681.95      636.62     16.28 o
   3   1  11      379.23      560.40     16.36 o
   4   1  11      658.51      667.41     17.53 o
   5   1  11      833.48      830.40     19.33 o
   6   1  11        7.50       -6.89      9.45 o
   7   1  11       87.75       84.58     12.75 o
   8   1  11       32.17       34.75     12.02 o
   9   1  11      113.02      144.30     16.74 o
  10   1  11     1121.55      938.58     42.00 o
  11   1  11       12.38       38.19     19.91 o
  12   1  11        0.52       38.89     22.31 o
  13   1  11        5.57       42.09     30.57 o
  14   1  11      448.46      400.70     50.01 o
  15   1  11      135.14      151.47     39.31 o
  16   1  11       38.52       72.94     49.73 o
  17   1  11       32.77       -6.81     80.28 o
  18   1  11       23.60        6.14     45.00 o
 -18   2  11      134.05      186.15     55.23 o
 -17   2  11       55.43      116.09     92.55 o
 -16   2  11      216.04      227.68     60.87 o
 -15   2  11        0.68       20.00     51.13 o
 -14   2  11      415.07      427.69     46.24 o
 -13   2  11       33.30       51.97     47.55 o
 -12   2  11       34.47       64.75     30.27 o
 -11   2  11       47.10       63.96     22.43 o
 -10   2  11     2038.29     1816.51     70.13 o
  -9   2  11        1.03        6.21     17.99 o
  -8   2  11       26.34       13.28     15.54 o
  -7   2  11     1727.70     1561.36     38.96 o
  -6   2  11      107.94      147.95     13.64 o
  -5   2  11      664.55      731.88     27.27 o
  -4   2  11     1481.14     1497.02     28.00 o
  -3   2  11        0.38        0.64      5.92 o
  -2   2  11        1.25        4.67      6.18 o
  -1   2  11     2821.55     2703.60     42.50 o
   0   2  11        0.73        9.60      9.03 o
   1   2  11      994.94     1099.69     58.01 o
   2   2  11      284.55      294.07     22.65 o
   3   2  11       78.96      132.07     16.72 o
   4   2  11        0.70      -10.72     10.72 o
   5   2  11     1104.79     1117.73     39.16 o
   6   2  11      530.13      538.83     23.61 o
   7   2  11      304.39      298.26     21.54 o
   8   2  11      129.30      131.82     20.08 o
   9   2  11      254.45      248.37     26.08 o
  10   2  11      605.61      514.83     54.98 o
  11   2  11       69.47       52.88     29.08 o
  12   2  11       74.47      134.65     34.70 o
  13   2  11       14.06       -6.58     27.26 o
  14   2  11       95.03       90.37     85.91 o
  15   2  11      158.12      176.73     40.34 o
  16   2  11       19.57       -7.68     35.50 o
  17   2  11       51.14       51.23     31.60 o
  18   2  11       57.16       76.57     33.90 o
 -17   3  11       11.79       33.75     41.93 o
 -16   3  11        2.27       67.45     67.49 o
 -15   3  11        8.21        6.65     60.33 o
 -14   3  11       22.87        2.09     28.91 o
 -13   3  11      368.73      281.96     37.54 o
 -12   3  11      203.75      193.81     36.78 o
 -11   3  11      132.15      154.06     28.42 o
 -10   3  11     2552.53     2463.72     78.51 o
  -9   3  11     5022.48     4587.28    102.25 o
  -8   3  11     1522.22     1572.12     42.52 o
  -7   3  11      255.06      258.35     19.96 o
  -6   3  11      456.36      455.13     19.61 o
  -5   3  11      249.36      284.61     24.18 o
  -4   3  11      156.70      161.45     19.42 o
  -3   3  11      223.14      238.09     14.78 o
  -2   3  11       16.77        2.23      8.33 o
  -1   3  11     1252.71     1246.61     39.75 o
   0   3  11     2495.87     2609.11     51.16 o
   1   3  11       35.08       45.77     12.10 o
   2   3  11      135.99      159.90     17.97 o
   3   3  11       36.48       68.01     12.96 o
   4   3  11      542.90      558.91     30.86 o
   5   3  11      257.88      238.49     34.12 o
   6   3  11       19.73       40.33     17.66 o
   7   3  11      165.39      178.72     23.99 o
   8   3  11       28.33       77.26     16.24 o
   9   3  11      171.99      189.08     29.28 o
  10   3  11        0.06       -1.96     19.16 o
  11   3  11        4.16       35.84     22.29 o
  12   3  11       17.97        4.84     20.37 o
  13   3  11      202.40      209.45     29.41 o
  14   3  11      109.86      110.98     27.75 o
  15   3  11      259.25      237.89     67.15 o
  16   3  11      106.98      138.65     39.38 o
  17   3  11        5.07       -8.58     27.22 o
 -16   4  11      290.37      349.88     53.20 o
 -15   4  11      301.66      261.15     79.29 o
 -14   4  11      156.55      194.62     32.89 o
 -13   4  11      134.44      104.14     50.67 o
 -12   4  11      456.92      502.26     72.72 o
 -11   4  11       50.82       36.63     52.16 o
 -10   4  11       92.72       91.08     44.04 o
  -9   4  11       37.63       16.82     37.74 o
  -8   4  11        1.75      -21.31     21.31 o
  -7   4  11       27.37       29.64     21.97 o
  -6   4  11       37.15       45.68     13.60 o
  -5   4  11     1489.01     1480.76     47.41 o
  -4   4  11      111.90      134.97     16.16 o
  -3   4  11      333.97      346.05     23.67 o
  -2   4  11      296.66      348.23     23.85 o
  -1   4  11      341.70      351.78     27.71 o
   0   4  11      116.87      126.14     24.38 o
   1   4  11       63.08       81.07     16.13 o
   2   4  11       76.15       82.07     17.76 o
   3   4  11      390.73      344.42     27.35 o
   4   4  11        6.47       20.22     15.70 o
   5   4  11      269.11      246.24     30.76 o
   6   4  11        0.04       13.50     17.23 o
   7   4  11        2.02       -9.56     19.67 o
   8   4  11      112.42       98.08     23.22 o
   9   4  11        0.20      -16.65     16.65 o
  10   4  11      246.50      227.09     31.39 o
  11   4  11      182.19      158.02     38.39 o
  12   4  11       20.15       11.58     50.92 o
  13   4  11        0.32       34.35     48.11 o
  14   4  11       53.43       65.45     37.84 o
  15   4  11       34.91       33.75     37.84 o
 -14   5  11        0.06      -20.45     88.97 o
 -13   5  11        0.24      -74.65     74.65 o
 -12   5  11       13.97      -48.06     68.52 o
 -11   5  11        0.05       54.03     49.50 o
 -10   5  11        6.61      -17.56     33.43 o
  -9   5  11       18.74      -10.82     31.89 o
  -8   5  11       44.05       58.74     29.93 o
  -7   5  11       66.08       55.18     26.84 o
  -6   5  11       84.86       63.02     27.63 o
  -5   5  11        1.15       -5.37     24.80 o
  -4   5  11       42.60       48.57     23.27 o
  -3   5  11      105.35      129.14     21.97 o
  -2   5  11        4.28       14.89     24.16 o
  -1   5  11        4.05      -10.72     20.84 o
   0   5  11       15.84       48.84     21.77 o
   1   5  11      117.33       98.22     24.06 o
   2   5  11      227.40      261.27     31.55 o
   3   5  11      159.77      208.07     23.22 o
   4   5  11       36.75       42.71     17.81 o
   5   5  11       51.72       20.63     16.84 o
   6   5  11        1.18        1.80     17.42 o
   7   5  11        2.12      -13.57     18.18 o
   8   5  11      128.07      138.87     27.80 o
   9   5  11        7.45       13.40     47.08 o
  10   5  11       15.47      -16.22     21.53 o
  11   5  11        0.83      -24.23     25.93 o
  12   5  11       10.94        7.16     27.44 o
  13   5  11        1.14       -7.79     29.72 o
 -11   6  11        2.14      -43.97     83.85 o
 -10   6  11        1.04      -50.07     50.88 o
  -9   6  11        0.70       63.16     52.70 o
  -8   6  11        0.14      -19.93     42.56 o
  -7   6  11       28.86      -29.25     29.25 o
  -6   6  11        4.41       24.74     29.47 o
  -5   6  11       27.28       43.20     28.97 o
  -4   6  11      178.08      157.06     33.94 o
  -3   6  11      257.02      279.68     39.17 o
  -2   6  11        4.44        9.56     33.06 o
  -1   6  11        6.50       21.72     24.93 o
   0   6  11       29.05       45.22     23.36 o
   1   6  11       25.80       31.53     24.04 o
   2   6  11       66.49       54.39     24.13 o
   3   6  11        7.48       -4.91     20.31 o
   4   6  11      110.12      103.09     25.85 o
   5   6  11       21.56       15.76     22.38 o
   6   6  11      135.65      143.37     26.56 o
   7   6  11        0.12        8.52     20.34 o
   8   6  11       36.59       30.13     37.96 o
   9   6  11       56.55       37.23     25.36 o
  10   6  11       17.39       54.54     27.83 o
  -5   7  11        0.17       -6.13     44.26 o
  -4   7  11        8.28       -2.40     39.20 o
  -3   7  11       14.16      -23.31     58.52 o
  -2   7  11       14.10       66.00     37.27 o
  -1   7  11       85.35      174.88     45.43 o
   0   7  11       53.66       82.78     38.07 o
   1   7  11        1.75       23.97     34.38 o
   2   7  11        8.91       23.35     35.52 o
   3   7  11       39.71      -10.18     44.09 o
   4   7  11        0.88        6.08     43.71 o
 -19   0  12      398.78      333.56     71.62 o
 -18   0  12      755.12      796.51     93.16 o
 -17   0  12       14.84       -7.16     38.86 o
 -16   0  12       26.39       53.18     43.97 o
 -15   0  12       58.93       62.38     42.95 o
 -14   0  12      501.00      559.68     54.04 o
 -13   0  12      127.64      112.85     32.68 o
 -12   0  12     1205.18     1125.12     61.51 o
 -11   0  12      176.40      211.10     35.12 o
 -10   0  12      186.88      247.67     33.17 o
  -9   0  12     4781.01     4671.34    126.85 o
  -8   0  12     1914.90     1929.20     67.40 o
  -7   0  12       39.40       13.75     18.04 o
  -6   0  12        8.68       58.08     13.37 o
  -5   0  12      683.27      752.18     41.74 o
  -4   0  12       18.85       13.44     11.13 o
  -3   0  12      521.60      570.88     20.08 o
  -2   0  12      217.18      209.01     12.96 o
  -1   0  12     1670.92     1561.92     26.65 o
   0   0  12     1274.12     1228.48     23.81 o
   1   0  12     1013.28      970.49     30.17 o
   2   0  12     3477.47     3451.30     62.98 o
   3   0  12       22.51       45.32     12.53 o
   4   0  12     3410.19     3273.01     63.33 o
   5   0  12     2047.23     1863.79     75.20 o
   6   0  12      365.65      416.28     41.26 o
   7   0  12      427.88      390.40     26.96 o
   8   0  12       53.92       84.26     23.51 o
   9   0  12      113.90      110.05     20.40 o
  10   0  12      502.11      484.68     45.96 o
  11   0  12      620.46      584.93     42.95 o
  12   0  12     1629.23     1573.28     61.37 o
  13   0  12     2183.33     1836.48     67.38 o
  14   0  12     1408.33     1337.91     75.13 o
  15   0  12       81.51       90.93     40.22 o
  16   0  12     1155.37     1150.88    110.13 o
  17   0  12        9.45       44.99     48.06 o
  18   0  12        6.68      -29.66     46.02 o
 -19   1  12       44.47       64.43     53.18 o
 -18   1  12       16.26       12.27     46.02 o
 -17   1  12       16.11        8.18     39.88 o
 -16   1  12      285.07      250.42     44.67 o
 -15   1  12       24.74       81.31     45.51 o
 -14   1  12        9.52      113.16     34.99 o
 -13   1  12       41.57       57.66     29.31 o
 -12   1  12       91.21       96.43     25.71 o
 -11   1  12       17.07        9.87     22.32 o
 -10   1  12      152.89      192.82     21.95 o
  -9   1  12        1.11       15.58     14.92 o
  -8   1  12      211.49      251.62     20.67 o
  -7   1  12      334.38      324.34     17.74 o
  -6   1  12      222.39      254.78     12.20 o
  -5   1  12       36.65       50.23     11.91 o
  -4   1  12     1751.27     1632.51     43.66 o
  -3   1  12     3591.62     3464.66     70.02 o
  -2   1  12     1438.59     1359.26     45.51 o
  -1   1  12       33.65       48.90      9.35 o
   0   1  12      275.01      296.33     13.67 o
   1   1  12     2820.87     2675.32     35.20 o
   2   1  12     1250.83     1205.88     23.24 o
   3   1  12       76.18       91.87      9.92 o
   4   1  12      959.37      990.61     49.57 o
   5   1  12        0.67       13.41      8.00 o
   6   1  12      417.89      445.49     21.82 o
   7   1  12      760.16      672.50     26.49 o
   8   1  12       23.52        6.79     11.20 o
   9   1  12      356.89      322.40     21.66 o
  10   1  12     1234.49     1113.42     36.31 o
  11   1  12       12.90       32.00     14.43 o
  12   1  12       92.71       89.81     21.15 o
  13   1  12        8.91       37.56     23.47 o
  14   1  12       12.64        3.08     78.33 o
  15   1  12       97.37       66.56     55.46 o
  16   1  12      108.49       78.45     56.10 o
  17   1  12       15.41       17.47     46.98 o
  18   1  12       30.08       65.53     57.78 o
 -18   2  12      130.52      111.48     55.23 o
 -17   2  12       88.58      162.60     42.91 o
 -16   2  12      368.28      355.87     51.67 o
 -15   2  12      312.75      257.77     85.43 o
 -14   2  12       83.33       75.50     64.32 o
 -13   2  12      166.92      195.27     59.33 o
 -12   2  12      883.13      783.07     53.65 o
 -11   2  12      374.61      367.29     38.68 o
 -10   2  12      289.83      253.77     30.46 o
  -9   2  12      448.83      415.14     32.24 o
  -8   2  12        6.45       23.04     14.67 o
  -7   2  12       64.28       67.01     12.53 o
  -6   2  12      200.33      213.06     15.22 o
  -5   2  12      445.76      456.04     18.65 o
  -4   2  12        0.98       -4.63      6.63 o
  -3   2  12      853.28      945.94     21.09 o
  -2   2  12      125.87      120.93      9.20 o
  -1   2  12       62.43       97.60     19.40 o
   0   2  12      312.82      338.25     15.98 o
   1   2  12     6316.79     6201.15    107.12 o
   2   2  12       43.16       45.20     15.35 o
   3   2  12      215.80      226.28     20.45 o
   4   2  12      323.48      415.21     25.07 o
   5   2  12      497.59      513.64     22.44 o
   6   2  12       39.81       29.29     11.51 o
   7   2  12       12.24       41.03     15.56 o
   8   2  12      310.54      323.04     27.47 o
   9   2  12        1.99        6.26     23.32 o
  10   2  12       70.17       53.56     20.85 o
  11   2  12        1.01       80.75     22.52 o
  12   2  12       67.17       50.26     21.45 o
  13   2  12      198.95      187.99     36.91 o
  14   2  12       49.13       33.53     39.26 o
  15   2  12       74.65       85.51     29.97 o
  16   2  12       12.07       17.66     26.66 o
  17   2  12       31.61       58.66     30.99 o
  18   2  12       23.99       71.58     49.09 o
 -17   3  12       18.77       35.79     43.97 o
 -16   3  12        0.08       46.29     78.74 o
 -15   3  12        3.12       46.12     32.21 o
 -14   3  12       44.15       17.14     39.83 o
 -13   3  12      427.16      369.46     65.37 o
 -12   3  12     1580.65     1495.21     92.09 o
 -11   3  12      116.24       63.04     25.19 o
 -10   3  12      197.15      175.59     28.99 o
  -9   3  12      440.15      349.91     29.73 o
  -8   3  12      127.90      130.45     19.41 o
  -7   3  12       46.23       55.56     13.84 o
  -6   3  12        8.27       19.83     11.30 o
  -5   3  12      644.16      650.25     24.65 o
  -4   3  12      177.81      156.62     14.63 o
  -3   3  12       48.07       59.60     10.57 o
  -2   3  12        4.09       11.71      9.23 o
  -1   3  12      147.43      196.75     19.13 o
   0   3  12        0.10       -6.96     10.70 o
   1   3  12       14.78       15.94     10.33 o
   2   3  12       21.46        3.39     11.78 o
   3   3  12       37.08       37.35     15.02 o
   4   3  12      223.26      260.61     23.47 o
   5   3  12      157.40      163.71     31.59 o
   6   3  12        5.16       25.45     18.32 o
   7   3  12       47.74       16.87     19.07 o
   8   3  12       63.43      106.98     17.22 o
   9   3  12        6.07       66.96     18.30 o
  10   3  12      283.76      258.91     26.54 o
  11   3  12       11.24       37.83     25.39 o
  12   3  12       22.93       10.94     20.24 o
  13   3  12      110.10      149.75     42.96 o
  14   3  12      174.94      150.42     29.93 o
  15   3  12       15.84       23.88     26.13 o
  16   3  12      255.45      273.47     45.52 o
 -16   4  12       29.28      117.60     40.91 o
 -15   4  12      253.64      209.70     39.67 o
 -14   4  12      140.99       55.06     65.53 o
 -13   4  12        4.13       19.38     36.65 o
 -12   4  12      367.76      355.56     67.24 o
 -11   4  12       15.86       21.55     40.91 o
 -10   4  12       20.42       -5.59     34.51 o
  -9   4  12       13.49       21.71     24.89 o
  -8   4  12       12.02       11.06     23.52 o
  -7   4  12       29.51       60.27     24.81 o
  -6   4  12        6.32       -5.48     18.33 o
  -5   4  12        0.04       33.39     12.26 o
  -4   4  12      235.24      224.03     17.87 o
  -3   4  12        5.01       11.68     12.88 o
  -2   4  12        1.20       19.23     13.62 o
  -1   4  12      187.90      246.94     26.68 o
   0   4  12      147.43      153.52     26.90 o
   1   4  12      880.70      890.04     42.64 o
   2   4  12      375.88      390.94     29.17 o
   3   4  12        0.39       -2.35     15.09 o
   4   4  12        0.04       -8.62     13.85 o
   5   4  12      341.63      288.40     27.28 o
   6   4  12       12.43       -4.47     17.33 o
   7   4  12       26.04       24.53     42.18 o
   8   4  12       21.83       -3.58     21.22 o
   9   4  12       50.35       52.32     22.17 o
  10   4  12      196.32      177.18     30.86 o
  11   4  12      142.75      166.63     33.51 o
  12   4  12       36.89       46.99     57.12 o
  13   4  12        3.81      -19.45    101.75 o
  14   4  12      104.30      108.41     41.93 o
  15   4  12       77.94      106.36     43.98 o
 -14   5  12      165.70       28.64     90.01 o
 -13   5  12       11.28       12.27     76.70 o
 -12   5  12        7.39      -10.23     71.58 o
 -11   5  12       77.98       61.41     76.19 o
 -10   5  12       65.19       41.37     40.87 o
  -9   5  12       13.06        1.44     35.48 o
  -8   5  12       27.86       34.49     27.75 o
  -7   5  12      274.69      167.53     33.94 o
  -6   5  12        0.77        8.78     23.46 o
  -5   5  12       15.89       36.16     26.86 o
  -4   5  12      381.88      318.43     36.89 o
  -3   5  12      808.47      813.66     42.44 o
  -2   5  12      210.65      238.18     34.04 o
  -1   5  12      148.42      166.53     38.68 o
   0   5  12       10.96       10.29     21.94 o
   1   5  12      126.57       80.22     23.40 o
   2   5  12       20.49       30.27     20.76 o
   3   5  12      603.36      600.72     34.53 o
   4   5  12      617.86      560.67     33.72 o
   5   5  12       52.12       56.22     21.09 o
   6   5  12       53.94       58.87     31.74 o
   7   5  12       44.53       50.75     21.19 o
   8   5  12        0.40      -15.37     43.25 o
   9   5  12       24.00       52.67     25.42 o
  10   5  12        0.04      -35.03     37.49 o
  11   5  12      224.27      238.96     42.19 o
  12   5  12       37.08       50.57     32.67 o
  13   5  12       44.04      115.36     38.27 o
 -10   6  12      101.08      161.57     64.79 o
  -9   6  12        1.22       -5.55     53.18 o
  -8   6  12       31.96      -40.67     41.89 o
  -7   6  12      118.57       58.56     50.21 o
  -6   6  12        6.32        3.69     29.32 o
  -5   6  12        5.20       30.59     27.69 o
  -4   6  12       71.35       94.04     30.52 o
  -3   6  12        5.30       17.32     25.92 o
  -2   6  12        0.15        8.98     24.65 o
  -1   6  12      100.27      119.62     32.62 o
   0   6  12        0.00        5.35     22.98 o
   1   6  12      346.35      417.01     41.84 o
   2   6  12        3.96      -13.29     22.20 o
   3   6  12        5.40      -13.59     20.23 o
   4   6  12       39.29       34.45     24.58 o
   5   6  12      177.30      185.67     30.03 o
   6   6  12      117.98      127.92     28.05 o
   7   6  12        6.18        8.61     20.61 o
   8   6  12       86.92      109.84     28.78 o
   9   6  12       19.11       65.01     26.27 o
  10   6  12       19.72       38.33     27.03 o
  -4   7  12        7.20        3.78     32.79 o
  -3   7  12       17.15       12.77     36.15 o
  -2   7  12       18.31       14.37     34.40 o
  -1   7  12       43.05      -32.48     42.75 o
   0   7  12       50.97       79.02     50.86 o
   1   7  12        4.38      -37.33     37.33 o
   2   7  12        5.45        8.80     44.25 o
   3   7  12        0.08      -46.04     50.62 o
 -19   1  13       22.90      -19.43     48.06 o
 -18   1  13      402.24      497.29     77.76 o
 -17   1  13      388.11      443.06     70.60 o
 -16   1  13       62.38       58.29     46.02 o
 -15   1  13       38.26       68.84     52.16 o
 -14   1  13      414.86      324.46     67.54 o
 -13   1  13       92.67      156.82     35.62 o
 -12   1  13        1.85       49.34     57.27 o
 -11   1  13      156.53       84.43     25.68 o
 -10   1  13       10.36       -1.94     16.26 o
  -9   1  13       15.74       19.63     14.85 o
  -8   1  13       70.93       81.49     14.29 o
  -7   1  13       50.78       57.44     11.22 o
  -6   1  13       19.42       20.40      8.66 o
  -5   1  13      135.71      169.19     11.26 o
  -4   1  13      167.70      156.17     16.63 o
  -3   1  13      679.45      656.22     29.61 o
  -2   1  13      190.34      235.38     15.08 o
  -1   1  13     2475.28     2321.64     37.74 o
   0   1  13       94.26       73.80     10.09 o
   1   1  13     5285.38     4892.69     58.98 o
   2   1  13      608.73      533.09     17.33 o
   3   1  13     3647.38     3656.88     50.30 o
   4   1  13     2514.02     2401.22     38.05 o
   5   1  13     1063.55      990.89     23.12 o
   6   1  13      599.22      659.70     17.33 o
   7   1  13      139.89      122.24     14.56 o
   8   1  13      188.35      178.61     17.67 o
   9   1  13       71.32       72.92     15.16 o
  10   1  13       13.24       26.13     15.25 o
  11   1  13      261.85      266.74     23.44 o
  12   1  13      503.41      474.37     30.04 o
  13   1  13       42.45       86.04     21.90 o
  14   1  13        1.59        6.50     24.98 o
  15   1  13        1.04      -10.83     42.39 o
  16   1  13       56.37       74.91     26.16 o
  17   1  13        1.05       -9.27     26.11 o
  18   1  13       35.75       31.23     33.89 o
 -18   2  13       12.54        6.14     47.04 o
 -17   2  13       49.45       -7.16     39.88 o
 -16   2  13       32.38       78.29     34.79 o
 -15   2  13       19.21       65.45     33.13 o
 -14   2  13      222.83      188.42     74.22 o
 -13   2  13       96.24       80.14     52.67 o
 -12   2  13      832.35      842.02     55.74 o
 -11   2  13      892.95      851.73     53.34 o
 -10   2  13       35.35       36.29     23.12 o
  -9   2  13        0.53       13.43     18.27 o
  -8   2  13     1757.88     1653.77     46.33 o
  -7   2  13       37.65       54.15     17.06 o
  -6   2  13       18.31       51.90     10.43 o
  -5   2  13        9.38       30.81      9.58 o
  -4   2  13      807.07      829.08     20.47 o
  -3   2  13       26.07       39.50      8.01 o
  -2   2  13      109.78      118.05      9.44 o
  -1   2  13     1950.29     1965.78     45.60 o
   0   2  13      158.21      191.64     14.88 o
   1   2  13      370.04      395.86     23.73 o
   2   2  13     3928.62     3802.05     64.38 o
   3   2  13       47.83       46.38     20.08 o
   4   2  13      840.07      851.78     24.03 o
   5   2  13      406.37      431.18     18.67 o
   6   2  13        1.68       -0.61     10.98 o
   7   2  13      724.36      662.82     44.51 o
   8   2  13      974.53      936.46     39.50 o
   9   2  13      252.64      318.72     29.70 o
  10   2  13        0.31      -16.83     16.83 o
  11   2  13      513.69      450.38     36.80 o
  12   2  13       96.54       83.39     24.65 o
  13   2  13        0.00        6.35     20.59 o
  14   2  13        0.61       -0.87     28.49 o
  15   2  13       16.48       41.93     33.51 o
  16   2  13       22.80       20.77     36.81 o
  17   2  13       14.14        2.12     28.50 o
 -17   3  13       89.61      308.09    142.16 o
 -16   3  13       50.22       54.20     35.14 o
 -15   3  13       18.89        3.35     62.36 o
 -14   3  13      124.86      105.84     33.06 o
 -13   3  13       14.89       23.91     27.20 o
 -12   3  13      635.12      645.88     66.39 o
 -11   3  13      212.66      205.32     31.50 o
 -10   3  13      179.52      164.47     49.37 o
  -9   3  13      610.34      567.65     35.49 o
  -8   3  13      512.47      493.43     32.55 o
  -7   3  13      140.38      146.28     17.61 o
  -6   3  13       57.45       66.68     12.90 o
  -5   3  13       66.99       54.15     12.15 o
  -4   3  13      573.74      593.91     23.42 o
  -3   3  13        0.93       -8.48      8.48 o
  -2   3  13        0.73       -2.55      9.22 o
  -1   3  13      877.74      943.93     28.13 o
   0   3  13        4.14       14.20     10.83 o
   1   3  13      404.96      427.27     23.21 o
   2   3  13      167.91      124.02     19.90 o
   3   3  13      471.61      504.37     30.08 o
   4   3  13     1235.83     1204.07     42.18 o
   5   3  13      174.17      200.10     24.37 o
   6   3  13      358.84      399.95     32.89 o
   7   3  13      673.53      698.70     42.07 o
   8   3  13       71.44       81.48     22.29 o
   9   3  13       52.96      106.70     22.59 o
  10   3  13       19.84       17.34     37.36 o
  11   3  13      347.90      386.64     32.90 o
  12   3  13        1.06       -1.77     50.77 o
  13   3  13       10.76       29.87     22.66 o
  14   3  13       60.68       25.88     43.05 o
  15   3  13       36.65       47.31     28.63 o
  16   3  13      101.27      123.42     85.91 o
 -16   4  13      276.72      223.02     48.08 o
 -15   4  13       39.53       -8.18     60.34 o
 -14   4  13      415.55      345.73     40.97 o
 -13   4  13      220.77      210.41     30.32 o
 -12   4  13        5.90        9.71     83.34 o
 -11   4  13      151.66       95.97     60.86 o
 -10   4  13       68.87       43.47     41.22 o
  -9   4  13       73.77       26.41     25.99 o
  -8   4  13      350.41      329.09     37.42 o
  -7   4  13       15.05        0.99     45.90 o
  -6   4  13      154.91      106.28     27.51 o
  -5   4  13      144.12      112.89     21.54 o
  -4   4  13      300.63      263.11     24.02 o
  -3   4  13       54.72       43.15     17.70 o
  -2   4  13      245.25      295.55     31.62 o
  -1   4  13       74.75       75.40     20.07 o
   0   4  13      575.18      611.40     39.16 o
   1   4  13       93.39      116.75     25.39 o
   2   4  13      154.48      159.03     21.94 o
   3   4  13        8.85       -3.37     15.29 o
   4   4  13       10.09       -0.56     15.53 o
   5   4  13       27.24       12.92     17.45 o
   6   4  13        0.10       29.28     20.66 o
   7   4  13      189.07      198.38     31.05 o
   8   4  13      116.78      129.33     29.40 o
   9   4  13       10.26       -0.65     20.65 o
  10   4  13       70.26       45.34     22.68 o
  11   4  13       47.25       23.56     45.32 o
  12   4  13      130.76      135.77     78.24 o
  13   4  13        0.23       15.04     31.80 o
  14   4  13      106.90       56.25     41.93 o
  15   4  13       40.80       13.29     38.86 o
 -13   5  13        3.48      -74.65     74.65 o
 -12   5  13      105.29       82.84     88.98 o
 -11   5  13       16.93       11.13     83.86 o
 -10   5  13       75.54       44.49     36.98 o
  -9   5  13       30.52       57.10     31.15 o
  -8   5  13      207.73      179.05     35.83 o
  -7   5  13        3.95       24.90     26.36 o
  -6   5  13        6.85        4.49     23.48 o
  -5   5  13       17.01       14.27     23.51 o
  -4   5  13       18.01       12.15     22.01 o
  -3   5  13       10.60       90.40     26.45 o
  -2   5  13       22.14       -1.66     21.34 o
  -1   5  13      310.39      342.47     34.63 o
   0   5  13        5.62       19.95     21.88 o
   1   5  13      184.71      174.16     31.86 o
   2   5  13      546.78      562.77     43.01 o
   3   5  13      259.55      216.61     24.37 o
   4   5  13      248.97      254.42     25.38 o
   5   5  13       97.47      128.29     24.99 o
   6   5  13        0.21        6.40     22.80 o
   7   5  13        2.22      -16.23     21.99 o
   8   5  13      141.98      113.34     27.14 o
   9   5  13       46.09       45.65     32.03 o
  10   5  13        1.06        5.25     48.41 o
  11   5  13       36.99       66.75     31.96 o
  12   5  13      301.77      334.51     50.50 o
  13   5  13       33.78        9.20     36.82 o
 -10   6  13       63.06       47.65     59.18 o
  -9   6  13        6.28      -46.21     46.21 o
  -8   6  13        7.22       -7.34     38.25 o
  -7   6  13       43.48       32.84     53.24 o
  -6   6  13       42.83       49.65     35.79 o
  -5   6  13        4.47       28.95     27.79 o
  -4   6  13       38.95       37.81     27.85 o
  -3   6  13       66.09       62.89     55.94 o
  -2   6  13      185.72      220.90     33.43 o
  -1   6  13      283.20      391.77     45.71 o
   0   6  13       43.71       23.62     32.18 o
   1   6  13      226.86      246.49     39.95 o
   2   6  13        0.72      -14.10     23.41 o
   3   6  13        9.80       20.17     25.14 o
   4   6  13        4.75       -5.34     29.99 o
   5   6  13        6.09      -21.52     21.52 o
   6   6  13        9.89       22.78     21.09 o
   7   6  13        6.33       18.10     22.94 o
   8   6  13      378.92      480.85     57.63 o
   9   6  13      120.24       90.65     28.45 o
  -3   7  13        1.94        9.50     44.52 o
  -2   7  13       63.56       92.95     38.35 o
  -1   7  13      165.81      266.73     65.94 o
   0   7  13       13.39       48.77     48.77 o
   1   7  13        8.43      -35.39     43.24 o
   2   7  13        7.47       -6.09     46.43 o
 -19   0  14       15.96       49.09     51.13 o
 -18   0  14      440.24      562.81     81.86 o
 -17   0  14      315.63      389.80     68.55 o
 -16   0  14      148.34       91.03     49.10 o
 -15   0  14        0.57       16.36     38.86 o
 -14   0  14      306.99      358.11     58.32 o
 -13   0  14       64.55       50.53     42.95 o
 -12   0  14      109.66      356.17     54.21 o
 -11   0  14       79.34       90.88     30.87 o
 -10   0  14      357.77      436.43     39.49 o
  -9   0  14       54.27      121.13     50.11 o
  -8   0  14      723.23      713.14     55.84 o
  -7   0  14      150.13      123.57     22.71 o
  -6   0  14      403.72      356.92     17.83 o
  -5   0  14      207.70      220.83     19.27 o
  -4   0  14       74.06       78.09     13.96 o
  -3   0  14        2.73        0.85      9.27 o
  -2   0  14     2259.40     2011.93     44.97 o
  -1   0  14       22.89       60.53     11.88 o
   0   0  14        2.65        5.92      9.34 o
   1   0  14     3427.55     3237.89     54.07 o
   2   0  14      123.65      135.80     16.31 o
   3   0  14      504.10      530.82     26.88 o
   4   0  14     2831.93     2769.49     58.45 o
   5   0  14     1722.59     1890.05     48.00 o
   6   0  14      628.66      971.97     35.61 o
   7   0  14      342.93      366.65     33.90 o
   8   0  14       71.01       68.06     18.83 o
   9   0  14        1.37       18.64     21.11 o
  10   0  14       35.74       34.70     20.03 o
  11   0  14        6.70       46.62     25.83 o
  12   0  14      866.79      902.83     45.07 o
  13   0  14      332.45      341.05     51.84 o
  14   0  14      208.78      256.84     39.40 o
  15   0  14      598.39      595.41     51.60 o
  16   0  14        0.93       -2.14     35.57 o
  17   0  14        6.95       40.90     49.09 o
  18   0  14       39.26       73.63     55.22 o
 -19   1  14      122.31      197.40     63.41 o
 -18   1  14        0.85       43.97     46.02 o
 -17   1  14      439.61      457.42     73.68 o
 -16   1  14       79.31      114.55     49.09 o
 -15   1  14      221.31      280.30     58.31 o
 -14   1  14      264.91      314.55     44.67 o
 -13   1  14      671.25      609.07     55.33 o
 -12   1  14       10.68      -23.58     23.58 o
 -11   1  14      197.60      227.69     35.63 o
 -10   1  14      689.50      722.74     39.95 o
  -9   1  14      396.00      399.94     32.11 o
  -8   1  14      295.07      311.01     18.91 o
  -7   1  14      277.03      262.83     14.43 o
  -6   1  14      105.98      149.32     16.08 o
  -5   1  14        0.25       -0.04      9.83 o
  -4   1  14       58.72       85.69     14.64 o
  -3   1  14      699.54      828.19     27.63 o
  -2   1  14        1.08       -3.05      7.09 o
  -1   1  14       11.45       15.23      7.78 o
   0   1  14      494.35      530.34     17.45 o
   1   1  14       95.16       87.51     10.01 o
   2   1  14     2302.46     2183.14     34.97 o
   3   1  14     3163.15     2864.20     51.75 o
   4   1  14      116.25      140.16     11.98 o
   5   1  14      213.36      227.03     14.44 o
   6   1  14       72.71       69.15     12.01 o
   7   1  14      153.89      159.23     16.21 o
   8   1  14        0.00       40.82     19.36 o
   9   1  14      347.45      353.30     23.27 o
  10   1  14      101.54       90.31     22.76 o
  11   1  14      579.26      532.87     30.22 o
  12   1  14       61.18       41.43     19.23 o
  13   1  14        0.41      -11.79     24.49 o
  14   1  14       62.48       36.08     39.56 o
  15   1  14       26.89       -0.17     31.14 o
  16   1  14      117.15      129.09     31.25 o
  17   1  14       88.07       91.15     43.36 o
  18   1  14       14.70      -15.29     32.52 o
 -18   2  14       15.09      123.74     54.20 o
 -17   2  14       32.77       45.00     47.04 o
 -16   2  14        8.01       40.13     83.85 o
 -15   2  14       41.62       47.79     37.33 o
 -14   2  14       25.60       45.32     30.63 o
 -13   2  14       42.81       18.42     27.72 o
 -12   2  14       10.14       56.28     26.92 o
 -11   2  14     1393.74     1344.99     65.65 o
 -10   2  14       58.51       60.99     25.16 o
  -9   2  14     1096.46     1151.81     44.44 o
  -8   2  14      132.84      104.88     21.53 o
  -7   2  14      349.32      311.99     21.39 o
  -6   2  14      122.48      146.96     12.45 o
  -5   2  14      732.98      632.73     21.81 o
  -4   2  14      282.32      268.63     13.20 o
  -3   2  14      238.25      265.65     13.21 o
  -2   2  14       89.44      140.99     15.79 o
  -1   2  14     1001.54      939.86     19.53 o
   0   2  14     1359.13     1360.90     35.93 o
   1   2  14      154.01      189.75     15.49 o
   2   2  14        2.11       16.25     10.96 o
   3   2  14      526.63      546.84     25.22 o
   4   2  14      157.64      139.24     12.44 o
   5   2  14       98.23       90.48     16.13 o
   6   2  14      366.77      344.89     23.44 o
   7   2  14       10.77      -10.24     14.90 o
   8   2  14      135.60      127.30     22.36 o
   9   2  14      321.09      320.51     31.54 o
  10   2  14     1104.44      964.42     47.28 o
  11   2  14       50.01       48.45     22.23 o
  12   2  14       16.42       51.31     47.82 o
  13   2  14        3.89       18.33     24.21 o
  14   2  14      473.14      452.74     71.05 o
  15   2  14        7.74       26.66     26.27 o
  16   2  14       34.60       57.90     31.79 o
  17   2  14       35.53        1.55     30.68 o
 -17   3  14        5.60       47.17     82.32 o
 -16   3  14       50.26       38.51     41.93 o
 -15   3  14        0.00      -49.93     49.93 o
 -14   3  14      205.77      158.66     55.91 o
 -13   3  14        0.59        5.28     24.78 o
 -12   3  14       16.93       30.97     29.23 o
 -11   3  14      339.97      321.29     36.27 o
 -10   3  14      389.35      330.78     38.41 o
  -9   3  14      765.13      718.02     49.97 o
  -8   3  14     1322.18     1250.89     72.28 o
  -7   3  14      250.60      265.57     22.71 o
  -6   3  14      345.08      337.77     20.14 o
  -5   3  14       89.77       86.17     13.97 o
  -4   3  14       48.24       54.77     11.83 o
  -3   3  14      593.03      606.65     23.03 o
  -2   3  14      634.87      610.66     24.89 o
  -1   3  14      177.61      196.73     16.32 o
   0   3  14       19.47       26.79     11.44 o
   1   3  14      226.43      233.97     22.33 o
   2   3  14       39.09       53.91     17.78 o
   3   3  14      251.79      237.02     24.37 o
   4   3  14        3.31       -6.38     14.81 o
   5   3  14      120.04      102.08     22.41 o
   6   3  14      153.60      114.65     25.25 o
   7   3  14      227.83      181.00     42.94 o
   8   3  14       15.07       14.99     14.99 o
   9   3  14       64.30       35.64     17.57 o
  10   3  14       10.26       23.98     18.91 o
  11   3  14       17.60       18.03     17.79 o
  12   3  14        0.51       53.93     26.20 o
  13   3  14       52.83       15.60     48.34 o
  14   3  14        1.94       13.58     55.50 o
  15   3  14       51.15       87.14     38.35 o
  16   3  14        1.83      -24.22     24.22 o
 -16   4  14      105.68       77.73     38.86 o
 -15   4  14      126.67      114.27     56.25 o
 -14   4  14       43.87       21.01     39.18 o
 -13   4  14       58.47       85.88     39.04 o
 -12   4  14        1.65       11.96     44.04 o
 -11   4  14       28.41       24.70     55.22 o
 -10   4  14      171.20      157.30     52.85 o
  -9   4  14      134.21       77.14     29.18 o
  -8   4  14       48.82       48.73     33.91 o
  -7   4  14       62.75       36.22     23.07 o
  -6   4  14       23.60       18.47     22.53 o
  -5   4  14        0.27       36.23     21.53 o
  -4   4  14      514.75      522.85     35.43 o
  -3   4  14      404.60      386.98     31.44 o
  -2   4  14      327.44      237.45     29.56 o
  -1   4  14        3.56        2.07     15.42 o
   0   4  14      316.44      301.06     30.42 o
   1   4  14        1.31      -15.91     15.91 o
   2   4  14      119.11       73.31     21.27 o
   3   4  14        9.97       82.69     19.22 o
   4   4  14       84.92      132.98     21.63 o
   5   4  14       41.25       30.97     27.60 o
   6   4  14      173.10      180.54     27.15 o
   7   4  14       15.57       27.51     24.22 o
   8   4  14       51.21       45.38     53.18 o
   9   4  14        4.56       10.77     23.34 o
  10   4  14      375.39      367.53     61.00 o
  11   4  14       40.72       75.04     28.16 o
  12   4  14      221.80      184.39     48.87 o
  13   4  14       83.84       73.64     39.89 o
  14   4  14       81.01       35.80     39.89 o
  15   4  14       58.58       78.75     45.00 o
 -13   5  14        3.15      -77.72     77.72 o
 -12   5  14       29.31      -26.59     76.70 o
 -11   5  14        8.24       13.92     46.98 o
 -10   5  14       63.10       89.88     40.07 o
  -9   5  14        1.08      -11.65     28.71 o
  -8   5  14        8.61       39.32     29.13 o
  -7   5  14        0.02       33.25     27.41 o
  -6   5  14      209.81      184.40     33.95 o
  -5   5  14        0.04      -11.28     21.91 o
  -4   5  14       63.74       56.36     25.34 o
  -3   5  14       12.03      -16.41     22.88 o
  -2   5  14       77.85      106.66     35.28 o
  -1   5  14        0.37       24.53     19.43 o
   0   5  14      294.55      340.64     39.12 o
   1   5  14       36.26       49.40     24.96 o
   2   5  14      135.98      124.34     27.17 o
   3   5  14       38.35       40.40     22.11 o
   4   5  14      131.06      125.04     24.82 o
   5   5  14       23.95       29.31     21.20 o
   6   5  14        1.40       -1.62     37.46 o
   7   5  14       78.14      100.84     28.97 o
   8   5  14       20.84       -1.07     30.27 o
   9   5  14      920.73      950.04     58.26 o
  10   5  14       45.89       71.37     64.57 o
  11   5  14       24.48       54.29     38.35 o
  12   5  14        7.27       48.83     38.86 o
 -10   6  14       55.28       -4.17     53.57 o
  -9   6  14        2.20        1.61     71.07 o
  -8   6  14       30.55        2.75     37.51 o
  -7   6  14        1.52      -21.30     53.79 o
  -6   6  14       99.62       78.29     38.96 o
  -5   6  14       12.07       13.10     27.63 o
  -4   6  14       24.28       62.31     28.67 o
  -3   6  14      211.90      240.42     34.49 o
  -2   6  14       57.44       91.33     27.28 o
  -1   6  14      494.27      568.58     54.95 o
   0   6  14       34.94       42.36     29.73 o
   1   6  14       41.94       84.30     32.37 o
   2   6  14      226.43      278.65     42.06 o
   3   6  14       55.11       43.60     29.06 o
   4   6  14        9.12       -3.54     29.10 o
   5   6  14        0.14       13.30     20.21 o
   6   6  14       85.01       82.52     32.62 o
   7   6  14        0.50       38.76     29.64 o
   8   6  14        4.73       24.56     25.11 o
   9   6  14       60.74       38.51     27.31 o
  -3   7  14      290.60      269.06     89.00 o
  -2   7  14       10.05       85.36     52.19 o
  -1   7  14       19.82       35.26     37.19 o
   0   7  14        1.18       18.49     46.92 o
   1   7  14        4.59      -39.59     39.59 o
 -19   1  15        0.09       46.02     49.08 o
 -18   1  15       87.38       50.11     51.14 o
 -17   1  15       84.59      113.52     48.07 o
 -16   1  15       35.30       24.54     45.00 o
 -15   1  15       88.73       39.89     40.91 o
 -14   1  15        0.56       24.73     40.90 o
 -13   1  15        4.10       36.70     27.76 o
 -12   1  15      195.99      133.43     33.35 o
 -11   1  15      102.26      119.56     40.05 o
 -10   1  15        4.60        4.27     21.86 o
  -9   1  15      180.75      183.93     19.41 o
  -8   1  15       76.66      113.94     13.62 o
  -7   1  15       21.04       38.92      9.53 o
  -6   1  15       72.35       84.25     19.09 o
  -5   1  15      241.28      294.74     21.18 o
  -4   1  15     1930.69     1874.62     43.25 o
  -3   1  15       34.58      168.41     15.63 o
  -2   1  15      121.28      146.76     15.40 o
  -1   1  15       12.46       24.41      6.85 o
   0   1  15     1363.97     1281.54     25.20 o
   1   1  15     2797.78     2437.10     37.44 o
   2   1  15      630.42      612.97     19.68 o
   3   1  15       30.00       58.76     10.41 o
   4   1  15      105.40       86.63     11.24 o
   5   1  15        0.67        5.53      9.09 o
   6   1  15      145.82      142.50     12.98 o
   7   1  15      278.09      332.66     20.05 o
   8   1  15      298.30      314.92     21.63 o
   9   1  15       32.77       14.18     17.68 o
  10   1  15      279.75      333.08     27.68 o
  11   1  15      539.68      541.31     30.78 o
  12   1  15        2.38       -4.83     20.79 o
  13   1  15     1734.90     1626.64     91.00 o
  14   1  15        1.11       -0.47     27.86 o
  15   1  15       23.44        1.92     24.30 o
  16   1  15       13.78       16.00     26.03 o
  17   1  15        0.83       -6.49     38.65 o
  18   1  15        0.56        1.02     47.04 o
 -18   2  15       50.32       36.82     46.02 o
 -17   2  15       22.24       13.29     43.97 o
 -16   2  15       45.53       51.13     43.97 o
 -15   2  15       29.94       69.84     56.76 o
 -14   2  15        0.31       25.42     29.45 o
 -13   2  15      215.47      212.40     37.29 o
 -12   2  15     1560.45     1552.02     68.22 o
 -11   2  15        1.30       32.25     24.82 o
 -10   2  15      176.82      161.67     29.92 o
  -9   2  15      452.37      474.69     34.57 o
  -8   2  15       59.26       75.02     18.79 o
  -7   2  15       50.68       52.39     15.55 o
  -6   2  15       13.79       18.72     12.89 o
  -5   2  15      115.66      151.71     15.53 o
  -4   2  15      947.27      889.80     29.86 o
  -3   2  15       11.96       24.80      8.07 o
  -2   2  15        6.84        4.28      7.64 o
  -1   2  15     1116.74     1107.44     24.23 o
   0   2  15      891.40      785.78     26.97 o
   1   2  15      887.98      893.21     29.09 o
   2   2  15     1874.01     2055.49     44.73 o
   3   2  15       77.28       58.67     16.74 o
   4   2  15      176.45      153.70     14.52 o
   5   2  15      404.87      433.36     25.54 o
   6   2  15      442.00      423.20     24.16 o
   7   2  15      444.46      400.86     29.96 o
   8   2  15      279.32      287.95     28.79 o
   9   2  15       25.12      121.80     23.74 o
  10   2  15      241.92      231.46     28.93 o
  11   2  15      357.75      339.32     34.10 o
  12   2  15      416.77      422.66     38.61 o
  13   2  15      185.47      175.84     37.06 o
  14   2  15        5.60       12.91     24.18 o
  15   2  15       60.11       44.91     27.88 o
  16   2  15       47.59       44.95     31.45 o
  17   2  15      153.63      156.87     40.02 o
 -17   3  15       27.50      131.92     50.11 o
 -16   3  15        2.44      131.49    163.10 o
 -15   3  15       28.72      -19.56     88.49 o
 -14   3  15        5.84        3.48     41.60 o
 -13   3  15     1434.70     1523.33     90.83 o
 -12   3  15      407.87      340.15     39.49 o
 -11   3  15     1053.17      949.33     54.03 o
 -10   3  15      499.88      521.05     42.07 o
  -9   3  15     2197.22     2095.38     56.75 o
  -8   3  15      878.29      861.47     37.06 o
  -7   3  15      819.74      758.78     45.45 o
  -6   3  15       24.90       28.48     13.62 o
  -5   3  15      101.07      132.59     20.04 o
  -4   3  15        0.51        1.62      9.60 o
  -3   3  15      383.66      444.48     22.19 o
  -2   3  15      169.09      160.50     15.54 o
  -1   3  15        0.42        4.81     12.77 o
   0   3  15      452.28      439.24     28.87 o
   1   3  15       64.24       52.21     16.77 o
   2   3  15       21.87       46.69     15.73 o
   3   3  15      172.97      160.44     21.73 o
   4   3  15      108.12      125.83     21.70 o
   5   3  15        0.01      -20.81     20.81 o
   6   3  15     1088.06     1017.42     48.42 o
   7   3  15      989.28      907.42     53.70 o
   8   3  15      846.86      877.40     35.97 o
   9   3  15      417.24      404.67     29.95 o
  10   3  15      455.59      410.52     32.47 o
  11   3  15       37.60       -4.67     52.42 o
  12   3  15       13.67       13.04     37.93 o
  13   3  15      114.41       78.79     40.01 o
  14   3  15        6.55       -8.03     55.10 o
  15   3  15       36.84       53.09     30.99 o
  16   3  15      146.07      218.17     40.48 o
 -15   4  15      106.38       88.05     37.33 o
 -14   4  15       35.71       32.17     45.93 o
 -13   4  15      437.93      424.32     61.35 o
 -12   4  15      102.51      115.57     54.24 o
 -11   4  15      357.44      427.90     70.91 o
 -10   4  15      423.62      391.77     53.58 o
  -9   4  15       30.48       28.04     27.05 o
  -8   4  15        0.55      -22.04     22.04 o
  -7   4  15        5.41       -0.70     32.27 o
  -6   4  15      329.12      280.22     34.51 o
  -5   4  15        0.13       -5.15     19.31 o
  -4   4  15        0.30       -0.19     20.07 o
  -3   4  15      299.03      265.36     26.73 o
  -2   4  15      245.15      186.35     33.16 o
  -1   4  15       62.31       54.19     19.86 o
   0   4  15      897.24      937.42     53.86 o
   1   4  15      246.80      233.42     25.33 o
   2   4  15        2.32       11.41     17.96 o
   3   4  15      728.53      683.98     42.28 o
   4   4  15        0.51        5.22     17.44 o
   5   4  15        0.83       -5.97     28.19 o
   6   4  15       63.49       55.67     22.08 o
   7   4  15      475.70      440.61     43.53 o
   8   4  15       25.68       43.76     26.46 o
   9   4  15        0.51        1.67     25.01 o
  10   4  15       72.49       61.64     25.94 o
  11   4  15      728.36      798.31     72.56 o
  12   4  15      306.12      324.71     47.99 o
  13   4  15        1.11       -2.05     33.75 o
  14   4  15        8.78      -30.68     30.68 o
 -13   5  15        0.08        5.11     91.01 o
 -12   5  15       13.55      -42.95     73.63 o
 -11   5  15        0.30      -35.28     76.18 o
 -10   5  15       36.08       25.21     38.75 o
  -9   5  15        1.11        2.05     33.36 o
  -8   5  15      145.89      210.16     39.26 o
  -7   5  15       84.09       81.89     31.65 o
  -6   5  15      120.58      146.63     31.96 o
  -5   5  15        2.58       14.32     23.99 o
  -4   5  15       46.99       50.92     25.07 o
  -3   5  15       67.03       73.70     26.73 o
  -2   5  15       11.70      -17.89     17.89 o
  -1   5  15       56.21       60.24     26.36 o
   0   5  15       88.35       75.21     22.90 o
   1   5  15      193.58      202.01     33.62 o
   2   5  15       83.11      106.43     30.15 o
   3   5  15      152.54      119.04     25.24 o
   4   5  15       22.27      -16.00     22.94 o
   5   5  15       89.36       88.83     24.28 o
   6   5  15       75.57       71.86     41.29 o
   7   5  15       22.69       19.97     24.30 o
   8   5  15        2.42       34.32     23.56 o
   9   5  15       26.83       26.29     35.57 o
  10   5  15      214.29      257.73     39.04 o
  11   5  15       28.30      102.67     37.44 o
  12   5  15       37.99       33.84     35.52 o
 -10   6  15        0.40      -16.70     53.77 o
  -9   6  15        4.40      -48.16     48.16 o
  -8   6  15        5.95       10.46     42.61 o
  -7   6  15        1.38      -16.47     34.33 o
  -6   6  15       10.23        0.68     32.27 o
  -5   6  15       18.59       32.57     34.71 o
  -4   6  15       59.22      117.82     33.41 o
  -3   6  15       11.72       44.04     24.43 o
  -2   6  15      204.26      199.99     33.80 o
  -1   6  15        0.67        6.16     27.11 o
   0   6  15       29.29      -11.38     26.07 o
   1   6  15       18.17       12.52     28.99 o
   2   6  15       27.32       -8.19     27.42 o
   3   6  15       17.34      -28.08     28.31 o
   4   6  15       20.47       34.43     50.46 o
   5   6  15       73.41      115.57     25.92 o
   6   6  15       18.82       46.19     23.09 o
   7   6  15       53.61       68.91     29.63 o
   8   6  15       16.24       20.41     27.72 o
   9   6  15        4.67       33.00     28.31 o
  -1   7  15       17.06      100.99     52.93 o
   0   7  15        2.18      -25.56     53.18 o
 -19   0  16       42.30       25.57     51.13 o
 -18   0  16        0.02      -18.41     46.02 o
 -17   0  16       22.19       84.88     49.09 o
 -16   0  16        0.15       31.70     43.97 o
 -15   0  16      563.14      690.92     78.82 o
 -14   0  16       50.09       62.38     39.88 o
 -13   0  16       20.82       26.59     36.81 o
 -12   0  16     1320.90     1264.17     83.05 o
 -11   0  16        0.00       66.08     26.64 o
 -10   0  16       13.34       -2.13     22.77 o
  -9   0  16       48.79       56.86     21.55 o
  -8   0  16        0.00      -11.25     17.18 o
  -7   0  16     2060.84     1994.87     48.12 o
  -6   0  16     8869.96     8714.08    171.55 o
  -5   0  16      650.84      694.47     30.45 o
  -4   0  16      136.53      150.60     13.47 o
  -3   0  16      340.61      336.64     21.33 o
  -2   0  16     2681.25     2501.65     47.76 o
  -1   0  16      136.94      197.67     15.25 o
   0   0  16     1649.88     1645.65     36.17 o
   1   0  16      868.75      867.01     31.93 o
   2   0  16     3790.42     3669.85     69.37 o
   3   0  16      245.81      260.47     21.35 o
   4   0  16        4.18       19.76     14.14 o
   5   0  16      139.86      116.67     18.63 o
   6   0  16       60.40       97.52     18.62 o
   7   0  16      352.55      324.22     27.03 o
   8   0  16      807.12      738.04     38.25 o
   9   0  16      828.02      795.48     42.14 o
  10   0  16      780.58      776.71     42.06 o
  11   0  16     2385.79     2271.88     64.61 o
  12   0  16      149.37       96.37     25.98 o
  13   0  16      344.50      327.38     32.94 o
  14   0  16      154.29      177.23     27.77 o
  15   0  16       49.68       41.48     29.38 o
  16   0  16       69.71       73.63     48.07 o
  17   0  16      142.48      100.24     55.23 o
 -18   1  16       10.53      -25.57     46.02 o
 -17   1  16        0.09       23.52     44.99 o
 -16   1  16        0.00       44.99     43.97 o
 -15   1  16      420.73      446.17     67.54 o
 -14   1  16       45.38      113.52     45.00 o
 -13   1  16      184.30      169.23     38.87 o
 -12   1  16        4.11        3.24     26.21 o
 -11   1  16      214.14      220.31     35.09 o
 -10   1  16       30.19       19.72     23.61 o
  -9   1  16       49.91       57.33     19.19 o
  -8   1  16      160.07      173.53     14.88 o
  -7   1  16      202.94      204.18     18.40 o
  -6   1  16       39.55       44.39     14.38 o
  -5   1  16      660.63      642.34     28.84 o
  -4   1  16       26.80       59.43     15.16 o
  -3   1  16       78.16      123.80     15.29 o
  -2   1  16      246.37      257.17     11.34 o
  -1   1  16      279.63      330.55     15.56 o
   0   1  16      290.04      393.22     15.88 o
   1   1  16     1314.77     1164.82     24.74 o
   2   1  16     1438.59     1320.78     27.00 o
   3   1  16        1.25        2.38      8.61 o
   4   1  16      209.25      195.40     14.35 o
   5   1  16       11.35        1.53      9.57 o
   6   1  16       59.48       54.30     14.32 o
   7   1  16       48.59       73.17     12.11 o
   8   1  16       93.12       73.32     11.94 o
   9   1  16      504.85      430.12     26.37 o
  10   1  16      484.46      454.11     27.96 o
  11   1  16       83.21       87.95     21.12 o
  12   1  16      808.68      866.12     47.08 o
  13   1  16      512.88      489.82     36.06 o
  14   1  16        4.95       41.20     21.26 o
  15   1  16        7.20      -10.16     29.05 o
  16   1  16       67.52       84.70     30.66 o
  17   1  16        0.97      -26.74     26.74 o
 -18   2  16      174.53      192.30     61.37 o
 -17   2  16        1.33       53.18     48.06 o
 -16   2  16        4.25       15.34     41.93 o
 -15   2  16       21.24       58.29     42.95 o
 -14   2  16       32.01       93.88     35.24 o
 -13   2  16       26.26       36.97     55.16 o
 -12   2  16        5.50        4.23     33.30 o
 -11   2  16     1721.89     1563.93     95.23 o
 -10   2  16      120.19       97.18     44.60 o
  -9   2  16      164.79      142.29     23.29 o
  -8   2  16      639.37      586.60     35.29 o
  -7   2  16       72.11       73.18     16.63 o
  -6   2  16       98.78      115.15     17.12 o
  -5   2  16      135.89      165.02     15.78 o
  -4   2  16       67.70       62.91     13.60 o
  -3   2  16      357.44      354.08     14.94 o
  -2   2  16     3910.74     3930.24     52.26 o
  -1   2  16      550.38      496.39     17.30 o
   0   2  16      274.66      343.00     20.26 o
   1   2  16      172.10      152.23     16.18 o
   2   2  16       37.06       26.93     12.91 o
   3   2  16       10.01        9.43     13.59 o
   4   2  16      218.90      201.44     15.86 o
   5   2  16       67.07       64.62     16.52 o
   6   2  16        0.91        4.50     12.76 o
   7   2  16       11.44       31.26     20.81 o
   8   2  16      220.29      217.49     26.83 o
   9   2  16       87.89      129.60     26.57 o
  10   2  16      158.60       85.26     29.04 o
  11   2  16     1023.32      957.00     49.31 o
  12   2  16       18.24       -4.56     40.88 o
  13   2  16      118.98      100.59     37.35 o
  14   2  16       36.14       67.80     27.26 o
  15   2  16      119.46      147.85     35.89 o
  16   2  16       90.25       56.22     33.05 o
  17   2  16       48.26       33.74     36.30 o
 -17   3  16        5.43        7.16     43.97 o
 -16   3  16        0.33      -16.36     40.90 o
 -15   3  16        0.05       43.05     55.65 o
 -14   3  16       41.84       -7.90     46.83 o
 -13   3  16       89.42       93.07     31.10 o
 -12   3  16       62.34       41.70     26.68 o
 -11   3  16      677.20      652.60     49.75 o
 -10   3  16       13.94        0.66     19.50 o
  -9   3  16      996.66      989.19     53.04 o
  -8   3  16       33.77       39.31     17.07 o
  -7   3  16      448.63      432.61     27.41 o
  -6   3  16       27.07       14.83     13.34 o
  -5   3  16      190.14      186.99     18.95 o
  -4   3  16      372.93      362.37     22.61 o
  -3   3  16        0.08        7.99     11.99 o
  -2   3  16      526.40      496.55     26.36 o
  -1   3  16        1.00       -7.24     12.93 o
   0   3  16       61.47       59.20     16.27 o
   1   3  16       69.74       79.05     17.72 o
   2   3  16      356.08      311.88     27.40 o
   3   3  16        1.91       25.68     18.58 o
   4   3  16      299.27      241.86     27.81 o
   5   3  16      158.89      177.67     27.08 o
   6   3  16       48.89       36.77     22.34 o
   7   3  16      120.42       99.99     28.23 o
   8   3  16       10.58       38.54     23.76 o
   9   3  16       61.07       57.36     19.67 o
  10   3  16      160.17      163.82     26.13 o
  11   3  16       59.61       81.07     23.26 o
  12   3  16      182.87      184.66     40.16 o
  13   3  16      247.62      189.98     50.86 o
  14   3  16      158.84      199.62     41.94 o
  15   3  16      128.14       73.48     32.45 o
  16   3  16        4.75      -27.66     27.66 o
 -15   4  16       69.13      -16.43     49.60 o
 -14   4  16        3.17       55.24     27.96 o
 -13   4  16      340.78      283.04     33.90 o
 -12   4  16      115.19      123.64     54.31 o
 -11   4  16      485.85      471.21     73.43 o
 -10   4  16      249.50      218.06     38.91 o
  -9   4  16       66.41       38.06     28.49 o
  -8   4  16        0.35        4.40     23.62 o
  -7   4  16      134.44      133.65     29.71 o
  -6   4  16        9.72        4.02     22.01 o
  -5   4  16      144.64      154.43     28.70 o
  -4   4  16      353.49      293.50     46.53 o
  -3   4  16      162.83      208.05     32.07 o
  -2   4  16        6.46        0.05     14.60 o
  -1   4  16       56.42       38.66     18.94 o
   0   4  16       46.05       22.33     29.97 o
   1   4  16      186.98      184.75     24.43 o
   2   4  16      167.31      130.48     23.92 o
   3   4  16       22.15       18.75     37.20 o
   4   4  16     1530.07     1473.27     53.92 o
   5   4  16        3.69       17.77     23.73 o
   6   4  16        2.45       -2.51     19.16 o
   7   4  16        3.17        4.49     21.56 o
   8   4  16      211.18      204.89     34.95 o
   9   4  16      150.58      140.78     65.91 o
  10   4  16        9.18        4.84     26.53 o
  11   4  16       41.38       91.48     29.07 o
  12   4  16        0.96      -25.09     96.52 o
  13   4  16        3.41       -4.09     38.86 o
  14   4  16       14.54       -1.02     40.90 o
 -13   5  16        1.41      -49.08     85.90 o
 -12   5  16        4.04      -63.40     80.79 o
 -11   5  16       32.43      -16.32     66.98 o
 -10   5  16       28.67      -11.83     36.95 o
  -9   5  16       18.79       16.44     30.22 o
  -8   5  16       24.27       36.65     32.18 o
  -7   5  16        3.19       18.64     27.81 o
  -6   5  16       30.49       21.07     26.79 o
  -5   5  16       19.70       -1.45     23.82 o
  -4   5  16       56.66       63.72     25.71 o
  -3   5  16       32.29       31.73     20.49 o
  -2   5  16       46.21       19.61     22.58 o
  -1   5  16        7.02        3.67     21.93 o
   0   5  16      185.28      220.96     35.60 o
   1   5  16      212.67      209.84     35.77 o
   2   5  16        3.21       21.60     25.15 o
   3   5  16      117.85      155.02     26.35 o
   4   5  16       40.48       19.37     22.12 o
   5   5  16        0.96      -19.29     19.29 o
   6   5  16        0.15       23.56     24.27 o
   7   5  16        0.99        5.38     58.39 o
   8   5  16      362.03      401.81     46.03 o
   9   5  16      393.20      442.88     43.39 o
  10   5  16        5.93       26.58     35.28 o
  11   5  16       29.67        9.98     30.50 o
  12   5  16       26.76       15.08     34.20 o
  -9   6  16        3.82      -50.30     52.11 o
  -8   6  16       41.42       34.22     39.14 o
  -7   6  16      161.16      145.39     44.70 o
  -6   6  16      101.27      130.09     40.65 o
  -5   6  16        1.41       13.18     32.63 o
  -4   6  16       93.00       89.15     34.74 o
  -3   6  16        3.30       35.53     34.44 o
  -2   6  16       94.58       77.45     28.41 o
  -1   6  16      163.99      162.24     37.83 o
   0   6  16      155.62      127.42     35.11 o
   1   6  16       70.02       28.55     29.86 o
   2   6  16       49.06       -1.22     31.26 o
   3   6  16        4.29      -50.62     50.62 o
   4   6  16        5.45      -27.19     33.86 o
   5   6  16       11.47       37.50     24.79 o
   6   6  16        4.20       43.82     27.11 o
   7   6  16       25.61       33.22     38.68 o
   8   6  16        0.79        8.76     25.15 o
 -18   1  17      139.65      225.02     62.39 o
 -17   1  17      724.78      666.46     84.97 o
 -16   1  17       78.13       42.95     40.91 o
 -15   1  17       63.31       73.63     43.98 o
 -14   1  17      156.85      127.86     46.03 o
 -13   1  17       14.74       27.61     37.84 o
 -12   1  17      322.82      358.50     43.41 o
 -11   1  17        0.05       -5.50     22.70 o
 -10   1  17      236.19      253.31     35.25 o
  -9   1  17      167.31      174.03     19.63 o
  -8   1  17     1584.50     1582.91     41.47 o
  -7   1  17      770.00      772.94     29.81 o
  -6   1  17        1.53        3.05     11.09 o
  -5   1  17      705.58      782.78     32.29 o
  -4   1  17      968.63      963.42     32.86 o
  -3   1  17       21.06       21.98     12.66 o
  -2   1  17      100.97      125.89     10.37 o
  -1   1  17       21.46       36.90      8.34 o
   0   1  17     4084.00     4061.80     57.22 o
   1   1  17     2755.76     2720.86     41.85 o
   2   1  17        1.46       13.98      9.21 o
   3   1  17       21.44        7.56      7.93 o
   4   1  17      179.75      207.01     19.39 o
   5   1  17      162.79      187.29     20.12 o
   6   1  17        0.01       24.35     10.64 o
   7   1  17      398.50      382.97     19.80 o
   8   1  17      148.36      170.11     15.46 o
   9   1  17      919.78      944.56     36.54 o
  10   1  17      183.62      164.35     23.10 o
  11   1  17      420.09      447.08     32.19 o
  12   1  17      382.17      398.56     34.23 o
  13   1  17       14.30       22.58     26.39 o
  14   1  17      139.81      180.37     27.29 o
  15   1  17        9.22       51.88     22.32 o
  16   1  17       46.25       72.27     31.38 o
  17   1  17      135.05      191.34     48.23 o
 -18   2  17        9.87      -24.54     44.99 o
 -17   2  17       12.30       -5.11     46.02 o
 -16   2  17       42.59       86.93     48.07 o
 -15   2  17      161.34      100.24     46.03 o
 -14   2  17       18.48       50.70     29.47 o
 -13   2  17       86.69       78.88     31.59 o
 -12   2  17       28.23       10.77     50.49 o
 -11   2  17       23.88       59.94     28.54 o
 -10   2  17       96.09      109.90     29.34 o
  -9   2  17      134.91      154.76     23.44 o
  -8   2  17      125.76      117.79     21.79 o
  -7   2  17      249.17      268.01     23.44 o
  -6   2  17        1.10       29.24     14.51 o
  -5   2  17        0.00        2.13     12.46 o
  -4   2  17        0.00       12.29     14.26 o
  -3   2  17        9.90        4.06     11.45 o
  -2   2  17       79.75       74.83     10.52 o
  -1   2  17      593.02      620.51     22.99 o
   0   2  17     1389.65     1372.87     24.84 o
   1   2  17       22.20        9.92     12.04 o
   2   2  17      195.12      187.97     18.82 o
   3   2  17      191.03      201.42     19.14 o
   4   2  17       28.24        6.77     11.28 o
   5   2  17       22.65       25.64     12.84 o
   6   2  17      163.29      191.35     19.90 o
   7   2  17        6.46       18.46     17.83 o
   8   2  17     1590.92     1441.00     60.42 o
   9   2  17       48.29       52.39     20.11 o
  10   2  17       48.04       63.79     29.52 o
  11   2  17       21.08       43.27     23.30 o
  12   2  17      194.84      176.25     29.47 o
  13   2  17      236.14      302.17     35.96 o
  14   2  17        0.74       38.23     24.04 o
  15   2  17        0.32        2.83     26.64 o
  16   2  17        0.01       34.64     37.84 o
 -17   3  17        1.43       -2.05     42.95 o
 -16   3  17        8.36       14.32     38.86 o
 -15   3  17       21.72       34.86     53.53 o
 -14   3  17      137.06      158.16     58.98 o
 -13   3  17      287.66      244.10     44.71 o
 -12   3  17       16.62      -24.19     24.19 o
 -11   3  17      695.89      726.27     52.09 o
 -10   3  17       84.67       87.69     23.10 o
  -9   3  17      227.04      249.53     26.01 o
  -8   3  17       82.45       90.32     19.32 o
  -7   3  17     1455.76     1182.59     40.35 o
  -6   3  17      413.25      390.75     25.08 o
  -5   3  17       77.25       91.87     13.89 o
  -4   3  17       97.17       76.35     21.97 o
  -3   3  17      140.54      149.93     19.80 o
  -2   3  17      231.85      246.70     20.55 o
  -1   3  17      405.70      450.73     28.53 o
   0   3  17        4.43        4.38     14.56 o
   1   3  17      137.99      174.47     21.49 o
   2   3  17      853.36      834.51     39.69 o
   3   3  17       91.28      151.22     25.35 o
   4   3  17      765.63      784.06     45.83 o
   5   3  17      523.72      420.72     36.79 o
   6   3  17      679.45      679.82     44.82 o
   7   3  17       83.62       20.74     30.79 o
   8   3  17      250.15      295.68     24.39 o
   9   3  17        4.15       18.55     17.97 o
  10   3  17       32.01       35.90     24.06 o
  11   3  17       93.81       89.15     39.86 o
  12   3  17       15.17       25.20     22.79 o
  13   3  17       31.88       -2.11     35.57 o
  14   3  17       15.40       42.75     29.28 o
  15   3  17      617.17      549.30     53.36 o
 -15   4  17       82.95       39.79     71.08 o
 -14   4  17      413.56      425.31     47.11 o
 -13   4  17      446.49      431.15     43.25 o
 -12   4  17      101.80      101.62    127.85 o
 -11   4  17       28.70       22.09     48.49 o
 -10   4  17       13.45       -0.36     28.29 o
  -9   4  17       80.21       56.59     29.14 o
  -8   4  17        1.30        2.43     24.73 o
  -7   4  17       12.90       10.76     23.42 o
  -6   4  17       63.31       36.27     23.17 o
  -5   4  17      174.42      132.09     28.11 o
  -4   4  17        5.37        7.16     22.58 o
  -3   4  17      190.66      242.18     32.11 o
  -2   4  17       66.26       30.81     24.25 o
  -1   4  17       48.47       41.09     20.10 o
   0   4  17      281.35      254.87     34.18 o
   1   4  17      642.04      639.27     46.62 o
   2   4  17       11.94       36.01     20.71 o
   3   4  17       41.55       44.28     23.05 o
   4   4  17      134.60      121.82     24.53 o
   5   4  17     1176.81      991.05     50.59 o
   6   4  17        0.06       -6.17     22.04 o
   7   4  17        1.84      -15.27     35.42 o
   8   4  17      226.39      201.06     53.42 o
   9   4  17       25.77       61.09     30.91 o
  10   4  17       63.48       54.95     45.49 o
  11   4  17       47.70       97.56     29.85 o
  12   4  17       11.42       37.84     38.86 o
  13   4  17        7.11       18.41     40.90 o
  14   4  17       95.72      168.75     54.21 o
 -13   5  17       51.94       31.70    101.24 o
 -12   5  17       15.25        8.18     85.90 o
 -11   5  17      155.34      192.29    101.26 o
 -10   5  17      121.01      117.49     52.07 o
  -9   5  17      100.69      162.15     39.82 o
  -8   5  17       10.96        1.20     27.77 o
  -7   5  17       16.20       10.50     26.76 o
  -6   5  17        0.92       42.36     27.60 o
  -5   5  17      292.86      335.75     40.51 o
  -4   5  17       59.09       38.01     32.77 o
  -3   5  17       10.40        9.86     25.19 o
  -2   5  17        0.00      -10.76     19.83 o
  -1   5  17      134.80      153.80     32.71 o
   0   5  17      234.85      250.78     36.79 o
   1   5  17      132.06      122.39     31.05 o
   2   5  17      582.02      565.30     50.21 o
   3   5  17       41.56       32.31     21.17 o
   4   5  17      180.63      127.23     26.81 o
   5   5  17        2.21       20.65     23.94 o
   6   5  17       45.68       36.70     27.59 o
   7   5  17        1.17       14.82     64.72 o
   8   5  17        5.99       45.06     55.66 o
   9   5  17      217.68      223.20     50.92 o
  10   5  17       45.14      -18.20     27.49 o
  11   5  17       48.71       16.19     33.39 o
  -9   6  17        2.49      -39.53     39.53 o
  -8   6  17       12.34      -37.07     37.07 o
  -7   6  17       94.92      140.15     46.43 o
  -6   6  17       47.53       41.87     36.18 o
  -5   6  17        0.26       40.63     33.75 o
  -4   6  17       83.83       49.91     33.61 o
  -3   6  17      122.51      132.65     38.89 o
  -2   6  17      266.27      339.53     39.44 o
  -1   6  17       57.02       49.29     49.30 o
   0   6  17       24.18       31.43     30.22 o
   1   6  17       10.26       -9.56     42.32 o
   2   6  17        0.24       -8.08     33.76 o
   3   6  17        0.73       -9.64     56.24 o
   4   6  17        0.00      -14.19     43.46 o
   5   6  17        0.01      -16.30     25.29 o
   6   6  17       10.74       37.17     28.29 o
   7   6  17       24.03       48.26     28.87 o
   8   6  17        0.47        6.25     27.99 o
 -18   0  18      173.03       78.76     51.14 o
 -17   0  18      169.31      222.98     61.37 o
 -16   0  18      177.21      182.07     55.24 o
 -15   0  18        0.14        4.09     35.79 o
 -14   0  18        7.78       19.43     38.86 o
 -13   0  18     1155.51      930.49     84.03 o
 -12   0  18       71.61       93.07     42.95 o
 -11   0  18     1089.96      999.24     81.99 o
 -10   0  18      193.73      195.40     46.04 o
  -9   0  18       11.71       17.05     21.18 o
  -8   0  18       73.18       99.15     22.84 o
  -7   0  18       33.68       32.56     11.61 o
  -6   0  18      497.42      574.60     73.89 o
  -5   0  18       13.50       26.77     15.35 o
  -4   0  18     1181.02     1271.88     35.16 o
  -3   0  18       24.48       51.12     23.38 o
  -2   0  18     2349.48     2341.13     47.48 o
  -1   0  18     2349.09     2240.15     44.60 o
   0   0  18       41.57       32.95     11.98 o
   1   0  18     1168.83     1283.90     32.64 o
   2   0  18      284.47      369.01     21.97 o
   3   0  18      316.38      348.72     25.40 o
   4   0  18        7.22      -14.30     14.30 o
   5   0  18       80.75       91.22     18.01 o
   6   0  18     1485.72     1412.60     46.01 o
   7   0  18      310.93      303.44     33.23 o
   8   0  18     1014.74      954.99     42.72 o
   9   0  18      882.14      846.08     43.58 o
  10   0  18      136.84       64.67     22.32 o
  11   0  18      759.54      726.20     42.72 o
  12   0  18      906.00      898.04     47.66 o
  13   0  18      850.34      821.41     47.62 o
  14   0  18        0.05        8.06     22.73 o
  15   0  18       35.87      238.28    123.74 o
  16   0  18      120.08       96.14     53.18 o
  17   0  18       10.67      -21.47     43.97 o
 -18   1  18       30.87      -24.54     45.00 o
 -17   1  18      129.46      195.35     55.23 o
 -16   1  18        1.60       37.84     41.93 o
 -15   1  18       15.14        3.07     41.93 o
 -14   1  18      239.43      196.42     53.20 o
 -13   1  18      342.11      335.62     57.30 o
 -12   1  18       23.58       21.48     34.77 o
 -11   1  18      117.62      171.16     32.76 o
 -10   1  18        9.65      -10.44     22.05 o
  -9   1  18       84.45      107.14     22.69 o
  -8   1  18       89.57      107.19     16.62 o
  -7   1  18      659.63      652.03     28.59 o
  -6   1  18        2.13       -7.78     15.50 o
  -5   1  18        2.36      -11.20     18.51 o
  -4   1  18     1843.44     1675.82     39.94 o
  -3   1  18       32.97       27.69     13.23 o
  -2   1  18      329.82      330.99     12.94 o
  -1   1  18     4281.64     4186.89     53.57 o
   0   1  18     3426.45     3267.04     51.95 o
   1   1  18      117.36      200.65     39.02 o
   2   1  18        3.73        2.06      9.58 o
   3   1  18     1044.24      966.45     25.94 o
   4   1  18      400.18      395.22     19.19 o
   5   1  18       42.64       46.06     11.24 o
   6   1  18       65.52       58.94     12.26 o
   7   1  18      228.45      248.55     17.63 o
   8   1  18      230.21      284.84     21.75 o
   9   1  18      453.53      447.05     27.60 o
  10   1  18       37.79       10.60     19.29 o
  11   1  18      121.60      122.29     22.75 o
  12   1  18      164.71      183.69     27.50 o
  13   1  18       83.34       85.70     30.76 o
  14   1  18       17.12        8.14     29.42 o
  15   1  18        6.06       31.07     22.92 o
  16   1  18       39.62       36.21     29.26 o
  17   1  18        3.84       -7.81     28.86 o
 -17   2  18       32.13      154.42     57.27 o
 -16   2  18       25.27       69.54     47.04 o
 -15   2  18       10.76      -34.77     34.77 o
 -14   2  18       39.77       62.25     39.15 o
 -13   2  18       24.50       19.09     28.66 o
 -12   2  18       94.55       92.85     43.10 o
 -11   2  18        1.48      -18.83     22.20 o
 -10   2  18       83.04       77.17     22.15 o
  -9   2  18     1793.30     1581.34     56.59 o
  -8   2  18      408.77      401.03     40.77 o
  -7   2  18        6.49      -15.44     20.44 o
  -6   2  18        6.15       -7.65     13.18 o
  -5   2  18       51.18       43.20     14.94 o
  -4   2  18      110.29      144.22     20.35 o
  -3   2  18       43.18       28.85     12.28 o
  -2   2  18      598.04      626.70     20.69 o
  -1   2  18      139.01      180.34     13.05 o
   0   2  18     2083.56     2017.58     37.63 o
   1   2  18      769.54      717.00     37.96 o
   2   2  18      504.33      491.56     28.21 o
   3   2  18       27.69       32.80     14.61 o
   4   2  18       11.24        9.66     12.05 o
   5   2  18       27.00       32.90     13.43 o
   6   2  18      600.10      598.84     30.00 o
   7   2  18      255.68      266.09     35.30 o
   8   2  18      392.82      382.10     32.69 o
   9   2  18      281.19      294.30     31.63 o
  10   2  18       81.42       67.41     34.40 o
  11   2  18      440.64      379.10     36.81 o
  12   2  18        9.70        5.46     47.04 o
  13   2  18       52.90       57.71     28.49 o
  14   2  18       87.46       69.44     39.97 o
  15   2  18      109.14       52.87     31.45 o
  16   2  18       10.44      -26.73     26.73 o
 -16   3  18      108.62       75.68     42.96 o
 -15   3  18        4.65      -27.34     63.40 o
 -14   3  18        1.60       40.28     30.89 o
 -13   3  18       56.36       49.42     72.96 o
 -12   3  18      534.85      565.24     49.46 o
 -11   3  18      402.58      444.78     60.15 o
 -10   3  18      437.15      466.15     36.35 o
  -9   3  18       40.32       68.99     19.27 o
  -8   3  18      128.44      151.33     21.72 o
  -7   3  18       41.03       45.83     15.98 o
  -6   3  18        2.05        7.25     13.55 o
  -5   3  18      378.88      323.48     22.83 o
  -4   3  18      670.78      621.23     52.33 o
  -3   3  18     1002.36      922.73     40.62 o
  -2   3  18       31.21       23.68     13.72 o
  -1   3  18      630.22      672.75     33.57 o
   0   3  18        0.69       -6.75     14.12 o
   1   3  18      342.09      426.04     31.35 o
   2   3  18      367.94      405.15     31.74 o
   3   3  18      713.67      655.02     43.45 o
   4   3  18        4.65       22.23     21.86 o
   5   3  18       71.58       66.53     22.43 o
   6   3  18       46.11       36.98     22.78 o
   7   3  18       11.55       -4.59     24.92 o
   8   3  18       23.30       10.83     15.71 o
   9   3  18       13.91       17.82     19.51 o
  10   3  18        3.58       -5.27     35.32 o
  11   3  18        2.50       31.21     21.71 o
  12   3  18        1.03       10.01     30.85 o
  13   3  18        2.59       34.94     29.72 o
  14   3  18       42.97       19.94     27.48 o
  15   3  18        0.17      -29.14     29.14 o
 -15   4  18        1.17      -62.02    122.20 o
 -14   4  18       41.53       52.71     78.93 o
 -13   4  18        0.08      -50.85    114.02 o
 -12   4  18      108.78      155.23     66.99 o
 -11   4  18      148.41      147.98     59.40 o
 -10   4  18       70.27       85.35     33.19 o
  -9   4  18        0.95        2.34     26.94 o
  -8   4  18        9.57       10.10     28.89 o
  -7   4  18        0.12        8.96     22.64 o
  -6   4  18      324.47      293.80     36.07 o
  -5   4  18       72.37       32.68     22.42 o
  -4   4  18       65.30       53.03     23.83 o
  -3   4  18      773.95      839.18     48.12 o
  -2   4  18       48.34       43.46     23.88 o
  -1   4  18      174.09      215.86     41.08 o
   0   4  18      112.38       90.56     27.18 o
   1   4  18        6.91       16.20     18.43 o
   2   4  18       44.56       32.16     20.51 o
   3   4  18     1271.49     1286.75     58.36 o
   4   4  18       84.57       73.37     23.68 o
   5   4  18        7.25       11.05     21.55 o
   6   4  18      326.44      321.83     45.94 o
   7   4  18       87.53       73.81     48.17 o
   8   4  18       26.19       22.90     38.42 o
   9   4  18      130.79      160.92     48.78 o
  10   4  18       29.84      -16.90     94.37 o
  11   4  18       20.38       30.05     59.04 o
  12   4  18        0.82      -11.25     35.79 o
  13   4  18       65.51      107.38     48.07 o
  14   4  18        1.44       65.45     47.04 o
 -12   5  18        3.15      -48.06     87.94 o
 -11   5  18       37.35      -77.72     77.72 o
 -10   5  18       35.05      -27.74     33.44 o
  -9   5  18        0.83      -17.22     29.47 o
  -8   5  18        0.39       28.52     29.80 o
  -7   5  18       10.65        5.82     28.33 o
  -6   5  18        1.51        3.70     24.46 o
  -5   5  18       32.33       34.39     28.05 o
  -4   5  18        0.06      -21.60     21.60 o
  -3   5  18        0.00       14.61     21.68 o
  -2   5  18        1.84        9.15     21.09 o
  -1   5  18       31.20       57.55     28.76 o
   0   5  18       43.98       36.05     30.70 o
   1   5  18       18.14        6.33     26.28 o
   2   5  18       19.21        4.53     24.40 o
   3   5  18        0.49       -2.43     22.02 o
   4   5  18        9.31       12.35     22.87 o
   5   5  18        2.32      -24.73     25.19 o
   6   5  18        4.03       51.22     28.35 o
   7   5  18        2.00       24.76     27.40 o
   8   5  18       79.51       96.66     32.43 o
   9   5  18        0.14       49.44     58.80 o
  10   5  18      168.60      194.32     41.79 o
  11   5  18       72.39       51.51     35.47 o
  -9   6  18      259.75      258.78     56.90 o
  -8   6  18        0.01       -7.72     39.65 o
  -7   6  18       38.08        2.20     39.51 o
  -6   6  18       29.84       40.42     35.23 o
  -5   6  18        0.02      -31.57     32.43 o
  -4   6  18       11.04       -0.14     49.44 o
  -3   6  18        0.21       29.20     32.95 o
  -2   6  18       39.45       21.99     36.52 o
  -1   6  18        1.15      -10.10     30.58 o
   0   6  18        0.08      -42.95     42.95 o
   1   6  18       73.78       69.11     42.00 o
   2   6  18       65.05       29.79     99.71 o
   3   6  18        2.72      -35.91     35.91 o
   4   6  18        1.50      -62.05     88.97 o
   5   6  18        0.00       19.17     29.12 o
   6   6  18       28.57       32.72     32.33 o
   7   6  18        3.06       46.45     29.46 o
 -18   1  19        1.66      -15.34     43.97 o
 -17   1  19       15.41        5.11     42.95 o
 -16   1  19      385.52      417.47     70.60 o
 -15   1  19       29.50       23.52     45.00 o
 -14   1  19       39.80       47.04     42.95 o
 -13   1  19      290.57      319.22     57.30 o
 -12   1  19        0.89       -2.05     32.72 o
 -11   1  19       25.27       68.66     29.28 o
 -10   1  19        5.23       16.33     23.43 o
  -9   1  19       46.21       65.90     21.60 o
  -8   1  19       44.52       51.48     15.58 o
  -7   1  19      192.14      229.83     23.48 o
  -6   1  19       60.89       27.26     18.58 o
  -5   1  19       95.63       62.18     18.90 o
  -4   1  19        8.41       14.21     13.71 o
  -3   1  19      145.97      228.65     21.94 o
  -2   1  19      245.71      229.58     11.95 o
  -1   1  19       90.66      118.60     11.15 o
   0   1  19      113.08       89.27     15.32 o
   1   1  19      136.63      132.71     13.16 o
   2   1  19       15.32       26.34     12.66 o
   3   1  19      191.56      226.30     17.19 o
   4   1  19      882.28      909.71     26.32 o
   5   1  19       97.21      107.60     13.91 o
   6   1  19       79.71       75.12     13.50 o
   7   1  19      121.72      123.99     15.57 o
   8   1  19      778.27      737.52     36.92 o
   9   1  19      370.50      362.32     29.08 o
  10   1  19      222.61      218.64     25.50 o
  11   1  19      121.04      162.41     24.81 o
  12   1  19      271.98      231.96     27.73 o
  13   1  19        3.65        5.74     19.41 o
  14   1  19        0.02       -6.00     20.75 o
  15   1  19        0.84      -16.28     22.88 o
  16   1  19       31.05       30.29     25.02 o
  17   1  19       15.16       13.07     31.74 o
 -17   2  19        3.23       22.50     49.08 o
 -16   2  19      932.11      898.11     96.26 o
 -15   2  19      263.12      234.27     56.27 o
 -14   2  19        9.21       -7.47     49.60 o
 -13   2  19      143.48      110.64     41.51 o
 -12   2  19      252.49      259.44     38.80 o
 -11   2  19      294.59      317.25     39.74 o
 -10   2  19      150.39      153.52     56.68 o
  -9   2  19      104.75       92.34     22.50 o
  -8   2  19       33.01       58.50     18.57 o
  -7   2  19      196.17      174.23     21.98 o
  -6   2  19       74.41       88.52     17.72 o
  -5   2  19      512.41      459.17     32.23 o
  -4   2  19        5.66      -14.78     14.78 o
  -3   2  19        0.01      -11.34     11.34 o
  -2   2  19      307.42      321.38     16.38 o
  -1   2  19       79.72      108.95     14.02 o
   0   2  19      113.71      138.48     13.39 o
   1   2  19      338.37      345.28     16.48 o
   2   2  19      156.03      176.17     20.50 o
   3   2  19      320.87      343.11     25.74 o
   4   2  19        0.05       -0.82     14.23 o
   5   2  19       26.66       34.42     14.66 o
   6   2  19      235.28      214.08     22.13 o
   7   2  19        0.33       16.51     21.00 o
   8   2  19      193.00      211.20     47.55 o
   9   2  19        5.67       43.36     23.14 o
  10   2  19        0.05      -16.88     26.42 o
  11   2  19       53.01       63.19     37.85 o
  12   2  19      187.33      188.04     34.70 o
  13   2  19       74.35        6.56     23.94 o
  14   2  19       80.06      105.79     40.00 o
  15   2  19       32.05       70.41     34.77 o
  16   2  19       15.98       -6.42     37.84 o
 -16   3  19        0.01      -31.70     36.81 o
 -15   3  19        4.63      -56.81    140.10 o
 -14   3  19       51.43       20.62     47.04 o
 -13   3  19       91.11      110.02     37.74 o
 -12   3  19       55.69       69.40     30.93 o
 -11   3  19        8.14      -12.10     23.35 o
 -10   3  19       25.23       63.48     25.24 o
  -9   3  19       49.91       67.10     25.91 o
  -8   3  19       43.43       69.94     21.19 o
  -7   3  19        0.82        6.68     15.32 o
  -6   3  19      313.99      283.76     23.90 o
  -5   3  19       84.73       98.99     15.38 o
  -4   3  19       19.50       25.94     20.27 o
  -3   3  19      107.15      151.97     22.27 o
  -2   3  19       55.13       71.95     19.59 o
  -1   3  19      492.05      450.69     27.58 o
   0   3  19       74.00       72.73     18.47 o
   1   3  19        4.95       23.33     21.70 o
   2   3  19      199.68      207.84     25.84 o
   3   3  19     1372.73     1291.36     61.62 o
   4   3  19     1183.36     1161.19     65.17 o
   5   3  19      335.46      260.06     33.35 o
   6   3  19      395.90      366.61     37.93 o
   7   3  19      644.35      693.75     55.02 o
   8   3  19     1519.85     1520.31     61.28 o
   9   3  19      315.57      340.46     29.31 o
  10   3  19       20.86       14.13     21.02 o
  11   3  19        8.21       37.02     22.92 o
  12   3  19        4.30       -1.29     55.05 o
  13   3  19       15.72       41.60     44.19 o
  14   3  19        4.44        6.65     46.02 o
  15   3  19        0.25       -4.41     28.55 o
 -15   4  19      424.34      508.27     53.59 o
 -14   4  19      149.43      131.00     81.02 o
 -13   4  19      395.45      379.48     78.51 o
 -12   4  19      230.76      180.58     62.66 o
 -11   4  19      218.72      290.72     67.89 o
 -10   4  19       65.36       73.94     33.51 o
  -9   4  19      113.31      129.10     33.69 o
  -8   4  19        0.64        1.75     25.68 o
  -7   4  19        4.25        1.68     23.42 o
  -6   4  19      212.23      219.76     49.91 o
  -5   4  19       72.06      123.59     27.66 o
  -4   4  19       36.31       20.46     22.10 o
  -3   4  19        2.87       96.53     23.46 o
  -2   4  19      460.21      399.56     35.75 o
  -1   4  19      360.43      299.24     45.40 o
   0   4  19      666.83      648.05     62.62 o
   1   4  19        0.15        0.61     17.95 o
   2   4  19       11.21       17.59     20.36 o
   3   4  19       96.45      104.76     29.08 o
   4   4  19      276.36      236.42     35.97 o
   5   4  19        7.55        4.95     22.17 o
   6   4  19      120.98      128.89     32.52 o
   7   4  19      176.31      198.63     37.33 o
   8   4  19      316.27      344.82     44.25 o
   9   4  19        6.73        9.62     36.25 o
  10   4  19       21.08       61.66     62.60 o
  11   4  19        0.05       81.88     41.93 o
  12   4  19       19.96       -3.07     38.86 o
  13   4  19        7.19       35.79     42.95 o
 -12   5  19       20.38        0.00     98.17 o
 -11   5  19       12.81      -52.15     82.83 o
 -10   5  19       76.90       35.52     36.96 o
  -9   5  19       32.40        9.62     31.52 o
  -8   5  19       10.60       41.36     30.49 o
  -7   5  19       30.15       22.25     29.72 o
  -6   5  19        1.40        9.06     26.38 o
  -5   5  19       38.58       -0.20     24.85 o
  -4   5  19        2.96       25.92     24.17 o
  -3   5  19      229.36      184.79     30.48 o
  -2   5  19        0.12      -19.74     21.71 o
  -1   5  19        1.45       32.08     28.61 o
   0   5  19       12.30       -2.18     27.45 o
   1   5  19       38.67       26.41     27.58 o
   2   5  19        4.22       -6.10     33.88 o
   3   5  19       76.05       92.14     29.16 o
   4   5  19       76.35       46.31     29.57 o
   5   5  19        7.64      -15.86     41.77 o
   6   5  19       40.02       35.95     28.28 o
   7   5  19        0.01       13.01     46.69 o
   8   5  19        9.32        1.69     81.81 o
   9   5  19       11.19       77.00     69.03 o
  10   5  19        0.04       28.63     32.33 o
  11   5  19        8.17       17.46     34.97 o
  -8   6  19        0.12      -37.68     37.68 o
  -7   6  19       17.12       12.12     41.66 o
  -6   6  19       80.99       78.86     39.68 o
  -5   6  19        6.39       -0.75     32.15 o
  -4   6  19       15.67       22.85     32.36 o
  -3   6  19        7.75       39.31     34.02 o
  -2   6  19        0.05       -7.78     29.16 o
  -1   6  19        0.12      -29.38     40.19 o
   0   6  19        7.17      -24.69     55.22 o
   1   6  19       13.84      -36.00     75.16 o
   2   6  19        3.31        2.68     39.31 o
   3   6  19       19.33       -5.91    105.33 o
   4   6  19        0.86      -19.70     63.91 o
   5   6  19       36.30       70.54     33.83 o
   6   6  19        2.80        6.14     29.12 o
   7   6  19        1.60       11.92     33.13 o
 -18   0  20      405.29      298.78     71.62 o
 -17   0  20       10.26        1.02     43.97 o
 -16   0  20        2.62       79.76     47.04 o
 -15   0  20      229.90      276.21     58.31 o
 -14   0  20      104.95      137.05     49.09 o
 -13   0  20       30.98       55.22     40.91 o
 -12   0  20        7.40        7.16     34.77 o
 -11   0  20      333.49      458.42     60.37 o
 -10   0  20     1227.29     1283.53     83.04 o
  -9   0  20     1422.15     1133.45     77.96 o
  -8   0  20      247.31      335.60     52.18 o
  -7   0  20       39.79       65.45     30.68 o
  -6   0  20      510.03      596.45     28.78 o
  -5   0  20      611.32      579.12     25.00 o
  -4   0  20       34.25       53.96     40.92 o
  -3   0  20      488.53      500.91     29.03 o
  -2   0  20        2.63       -0.51     15.15 o
  -1   0  20      101.78      126.60     16.04 o
   0   0  20       87.43      113.38     25.56 o
   1   0  20      367.71      418.84     22.81 o
   2   0  20      316.38      298.40     21.62 o
   3   0  20      372.62      354.40     26.33 o
   4   0  20     1112.41     1111.14     47.96 o
   5   0  20     3143.01     3073.11     70.64 o
   6   0  20       27.81        9.30     17.10 o
   7   0  20      454.72      395.44     31.68 o
   8   0  20      169.08      204.94     28.79 o
   9   0  20      820.16      714.68     42.39 o
  10   0  20      510.43      465.99     60.20 o
  11   0  20        0.15      -15.83     26.27 o
  12   0  20      787.72      756.69     46.26 o
  13   0  20       26.51       10.74     28.87 o
  14   0  20      122.84      136.04     32.25 o
  15   0  20        1.29       18.41     46.02 o
  16   0  20       33.63       84.88     55.22 o
 -18   1  20        1.67       64.42     50.11 o
 -17   1  20       62.95        8.18     47.04 o
 -16   1  20        0.16       30.68     46.02 o
 -15   1  20       17.21       -7.16     37.84 o
 -14   1  20      609.20      681.75     79.85 o
 -13   1  20       19.31       16.36     37.84 o
 -12   1  20       16.86        0.00     35.79 o
 -11   1  20        3.18       18.41     34.77 o
 -10   1  20       59.07       63.92     26.76 o
  -9   1  20      416.00      484.03     48.51 o
  -8   1  20      900.03      890.21     35.59 o
  -7   1  20      205.86      250.58     22.03 o
  -6   1  20      137.91      204.16     40.41 o
  -5   1  20      447.14      478.15     27.54 o
  -4   1  20       34.52       13.08     14.26 o
  -3   1  20     1179.76     1180.62     35.65 o
  -2   1  20      456.27      512.75     16.42 o
  -1   1  20     1195.50     1122.50     24.11 o
   0   1  20       69.47       53.50     11.94 o
   1   1  20     1489.79     1412.01     28.43 o
   2   1  20      155.65      134.73     13.68 o
   3   1  20       14.12       32.90     11.11 o
   4   1  20       73.08       96.22     13.42 o
   5   1  20      113.00      125.93     14.82 o
   6   1  20       76.25       92.72     18.11 o
   7   1  20      754.16      736.31     28.33 o
   8   1  20      108.22      137.50     17.57 o
   9   1  20      476.83      415.18     31.60 o
  10   1  20     1067.72      992.55     63.70 o
  11   1  20        1.93      -11.06     20.57 o
  12   1  20       20.01        7.37     20.69 o
  13   1  20       18.31       30.85     30.03 o
  14   1  20       76.49       75.29     27.38 o
  15   1  20       31.91       -1.07     23.90 o
  16   1  20       11.17       15.54     25.61 o
 -17   2  20       41.40      103.29     55.22 o
 -16   2  20        2.32        2.05     41.93 o
 -15   2  20        0.03       13.29     39.88 o
 -14   2  20      203.47      201.29     49.92 o
 -13   2  20       42.53       58.78     35.76 o
 -12   2  20        0.00       31.12     30.27 o
 -11   2  20      293.04      299.83     64.62 o
 -10   2  20       95.08      112.37     29.89 o
  -9   2  20       91.17      126.49     24.25 o
  -8   2  20      324.01      389.57     31.37 o
  -7   2  20      462.24      440.52     30.83 o
  -6   2  20      383.06      460.85     29.71 o
  -5   2  20      127.97      138.87     22.68 o
  -4   2  20        2.84       21.25     14.38 o
  -3   2  20      728.88      663.28     32.99 o
  -2   2  20       35.16       19.52     10.02 o
  -1   2  20       24.68       11.72      9.62 o
   0   2  20       10.74       12.23     10.49 o
   1   2  20      394.83      408.18     21.81 o
   2   2  20      601.08      640.75     40.04 o
   3   2  20       21.25       17.73     16.75 o
   4   2  20       10.13       17.81     12.39 o
   5   2  20     1308.83     1284.54     38.78 o
   6   2  20     1970.83     1705.53     46.86 o
   7   2  20        6.51       -3.90     17.82 o
   8   2  20       17.65       17.09     20.50 o
   9   2  20      248.87      226.26     35.44 o
  10   2  20       33.60       18.15     23.47 o
  11   2  20      105.05      128.23     28.06 o
  12   2  20       76.51       81.34     26.94 o
  13   2  20      193.17      141.68     31.05 o
  14   2  20       15.36       19.30     28.56 o
  15   2  20        0.01      -19.37     29.28 o
  16   2  20        1.03       19.37     51.13 o
 -16   3  20        0.10      -35.79     35.79 o
 -15   3  20       52.74       74.99     55.22 o
 -14   3  20        9.78      -34.11     34.11 o
 -13   3  20        0.01       -0.57     26.17 o
 -12   3  20      189.19      163.80     34.58 o
 -11   3  20       81.43       58.58     37.54 o
 -10   3  20      232.88      234.03     39.87 o
  -9   3  20       45.35       32.88     19.49 o
  -8   3  20      288.12      268.46     26.19 o
  -7   3  20        0.13       -7.09     18.50 o
  -6   3  20      115.60      114.33     18.54 o
  -5   3  20      168.38      188.62     19.20 o
  -4   3  20      196.21      172.71     25.20 o
  -3   3  20      163.37      184.35     29.75 o
  -2   3  20      212.83      202.30     25.32 o
  -1   3  20      430.07      418.86     31.81 o
   0   3  20        2.34       -3.44     14.10 o
   1   3  20      362.88      384.66     31.58 o
   2   3  20      375.74      392.84     32.98 o
   3   3  20        1.19        8.20     19.76 o
   4   3  20      112.85      116.38     29.96 o
   5   3  20        1.64       15.53     21.34 o
   6   3  20       23.30       63.31     24.71 o
   7   3  20      148.71      137.40     32.13 o
   8   3  20       18.89       15.63     17.06 o
   9   3  20      476.49      500.10     35.90 o
  10   3  20      232.17      204.27     41.44 o
  11   3  20      230.82      228.36     31.26 o
  12   3  20       44.02       36.48     27.90 o
  13   3  20        0.01      -24.86     26.03 o
  14   3  20        1.59       10.72     27.83 o
  15   3  20       60.92       76.42     33.62 o
 -14   4  20      215.04       76.74    218.91 o
 -13   4  20      111.96       91.31    110.46 o
 -12   4  20        3.25      -29.12     46.88 o
 -11   4  20      307.91      342.88     70.93 o
 -10   4  20       73.59       67.00     46.79 o
  -9   4  20        1.93       -0.74     28.18 o
  -8   4  20        0.37       27.10     26.23 o
  -7   4  20       79.91       91.88     28.41 o
  -6   4  20      167.82      121.79     30.22 o
  -5   4  20      370.35      330.65     50.11 o
  -4   4  20       17.41       46.42     20.58 o
  -3   4  20      133.13      121.78     24.56 o
  -2   4  20       89.33       82.52     23.87 o
  -1   4  20        1.69       -0.48     28.99 o
   0   4  20      105.91      173.97     41.12 o
   1   4  20      304.48      370.75     37.75 o
   2   4  20       13.00      -10.58     20.31 o
   3   4  20       54.09       79.24     26.65 o
   4   4  20       78.87       52.40     27.81 o
   5   4  20      445.04      432.32     40.63 o
   6   4  20      655.13      635.88     54.12 o
   7   4  20       11.35       12.52     32.72 o
   8   4  20        0.42       13.25     27.31 o
   9   4  20       10.63       37.57     30.62 o
  10   4  20        0.17      -23.46     46.29 o
  11   4  20       22.09       37.34     33.41 o
  12   4  20       40.73        3.07     39.88 o
  13   4  20        0.49       61.36     47.04 o
 -12   5  20       25.29      129.87    114.54 o
 -11   5  20        0.00       35.79     91.01 o
 -10   5  20      197.30      166.50     43.69 o
  -9   5  20        9.47       -8.87     32.06 o
  -8   5  20       17.91       54.30     32.53 o
  -7   5  20       56.86       58.59     32.29 o
  -6   5  20       14.28      -19.76     25.05 o
  -5   5  20       67.10       55.71     28.52 o
  -4   5  20       75.06       82.31     26.12 o
  -3   5  20       47.76       54.46     23.96 o
  -2   5  20      122.67      108.93     26.70 o
  -1   5  20       29.04       13.67     23.23 o
   0   5  20        4.11        9.16     26.63 o
   1   5  20      262.15      266.57     41.39 o
   2   5  20        1.90      -15.00     38.64 o
   3   5  20       33.40       15.82     28.62 o
   4   5  20       16.11        1.94     27.07 o
   5   5  20        4.24       14.93     55.10 o
   6   5  20        2.16       20.46     49.65 o
   7   5  20        4.39       48.42     29.99 o
   8   5  20      195.88      237.31     42.95 o
   9   5  20       25.73       77.87     61.36 o
  10   5  20       27.77       80.70     37.17 o
  -8   6  20       23.11      -39.67     39.67 o
  -7   6  20        0.06      -35.73     35.73 o
  -6   6  20       12.15        9.54     37.34 o
  -5   6  20        4.89       27.12     37.47 o
  -4   6  20       23.33        4.27     33.87 o
  -3   6  20       45.17      113.80     38.62 o
  -2   6  20        7.52      -15.50     30.93 o
  -1   6  20      133.66      128.67     40.72 o
   0   6  20       18.70       38.77     42.58 o
   1   6  20       43.63       -4.68     41.50 o
   2   6  20        0.09      -31.62     34.47 o
   3   6  20        4.93      -41.99    114.53 o
   4   6  20       42.10      107.38     60.34 o
   5   6  20       73.80      105.66     35.87 o
   6   6  20       48.51       86.99     35.54 o
 -18   1  21       61.17       63.41     52.16 o
 -17   1  21      235.19      202.55     59.33 o
 -16   1  21      390.06      241.48     60.37 o
 -15   1  21      147.73      274.12     58.30 o
 -14   1  21       26.88        0.00     38.86 o
 -13   1  21      475.58      519.91     69.59 o
 -12   1  21       80.95       83.87     40.91 o
 -11   1  21       64.63      144.20     42.95 o
 -10   1  21      138.73      125.81     42.96 o
  -9   1  21      528.51      478.25     35.91 o
  -8   1  21      904.10      908.77     36.51 o
  -7   1  21       35.10       32.29     15.29 o
  -6   1  21        0.10       -4.14     17.65 o
  -5   1  21      311.55      328.31     34.67 o
  -4   1  21        8.67       -1.48     14.47 o
  -3   1  21        0.68       10.22     14.65 o
  -2   1  21      249.27      276.69     13.45 o
  -1   1  21      223.56      267.32     16.02 o
   0   1  21       85.29      108.26     13.32 o
   1   1  21        4.95        3.59      9.65 o
   2   1  21      220.35      260.16     17.03 o
   3   1  21       60.74       42.57     12.14 o
   4   1  21      250.88      237.65     17.77 o
   5   1  21      261.29      234.66     20.79 o
   6   1  21      266.67      274.85     21.33 o
   7   1  21      101.84      142.50     18.77 o
   8   1  21      350.21      345.11     23.02 o
   9   1  21      300.41      281.67     20.42 o
  10   1  21       16.56       15.55     18.63 o
  11   1  21      331.48      277.69     27.85 o
  12   1  21      196.41      176.92     25.13 o
  13   1  21        0.00       21.64     26.30 o
  14   1  21      114.29      107.82     39.12 o
  15   1  21       55.42       92.00     28.57 o
  16   1  21       40.26       49.93     27.60 o
 -17   2  21        0.03       32.72     47.04 o
 -16   2  21      205.45      224.02     61.37 o
 -15   2  21       21.59       41.93     41.93 o
 -14   2  21       85.91       12.27     38.86 o
 -13   2  21       65.59       46.52     38.80 o
 -12   2  21      395.26      394.55     55.10 o
 -11   2  21       48.84       55.54     29.35 o
 -10   2  21     1339.46     1251.34     62.05 o
  -9   2  21      205.89      219.54     28.38 o
  -8   2  21      543.45      515.27     39.51 o
  -7   2  21     1473.16     1416.37     46.00 o
  -6   2  21       21.97       21.20     16.99 o
  -5   2  21       27.86        4.70     17.40 o
  -4   2  21      911.49      918.59     41.75 o
  -3   2  21      171.80      174.18     18.73 o
  -2   2  21        8.85       -4.92     13.61 o
  -1   2  21       83.53       90.98     12.56 o
   0   2  21        2.62        3.79     10.44 o
   1   2  21      106.57      106.26     13.88 o
   2   2  21      187.99      184.90     21.53 o
   3   2  21     1112.88     1081.51     43.66 o
   4   2  21       18.30       11.61     15.60 o
   5   2  21       20.56       31.28     19.90 o
   6   2  21       32.27       32.64     16.90 o
   7   2  21        0.53        2.08     16.02 o
   8   2  21       35.35       60.68     21.55 o
   9   2  21        6.54       12.35     21.27 o
  10   2  21      171.80      193.54     31.01 o
  11   2  21       44.73       32.19     38.82 o
  12   2  21       37.57       72.06     41.18 o
  13   2  21       28.22       25.70     52.59 o
  14   2  21        0.34      -26.64     26.64 o
  15   2  21       17.78      -28.09     28.09 o
 -16   3  21        1.06       -1.02     42.95 o
 -15   3  21       11.76       -1.07     60.85 o
 -14   3  21        3.75      -18.87     35.93 o
 -13   3  21        0.26        5.10     51.64 o
 -12   3  21        7.21       37.68     28.72 o
 -11   3  21      194.26      251.14     63.77 o
 -10   3  21        0.02       13.67     23.89 o
  -9   3  21      278.12      277.14     30.70 o
  -8   3  21      272.49      240.81     25.71 o
  -7   3  21       29.55       34.37     17.31 o
  -6   3  21      193.50      216.85     22.63 o
  -5   3  21       26.73       32.71     14.84 o
  -4   3  21      140.86      169.15     29.66 o
  -3   3  21        0.52       24.57     19.65 o
  -2   3  21       19.46       34.33     19.17 o
  -1   3  21       28.68       31.83     19.86 o
   0   3  21      304.68      252.63     23.17 o
   1   3  21       21.27       16.40     23.22 o
   2   3  21        6.52        8.47     23.59 o
   3   3  21     1796.81     1791.40     64.51 o
   4   3  21      420.75      525.56     49.13 o
   5   3  21     1537.27     1460.22     62.32 o
   6   3  21      347.37      390.28     59.72 o
   7   3  21      283.46      333.36     46.02 o
   8   3  21       29.08       97.92     33.08 o
   9   3  21       21.99        3.53     35.43 o
  10   3  21        0.90       10.68     40.59 o
  11   3  21       18.62      -20.00     30.83 o
  12   3  21       18.02       59.51     32.97 o
  13   3  21       32.61       20.24     27.78 o
  14   3  21       23.95      -28.63     28.63 o
 -14   4  21        0.61     -102.26    102.26 o
 -13   4  21      155.03      335.32    120.18 o
 -12   4  21       12.06       24.53     93.06 o
 -11   4  21       25.83       30.95     56.25 o
 -10   4  21       16.56      -25.89     30.23 o
  -9   4  21       33.93       24.78     29.97 o
  -8   4  21       68.12       83.30     30.42 o
  -7   4  21        0.42      -12.42     23.30 o
  -6   4  21       17.20       33.04     26.28 o
  -5   4  21       29.67       18.68     24.80 o
  -4   4  21       44.31       49.20     22.05 o
  -3   4  21      990.85      921.19     51.49 o
  -2   4  21      381.04      390.10     36.67 o
  -1   4  21        4.16       94.77     29.37 o
   0   4  21      128.99      167.30     43.21 o
   1   4  21      298.54      253.44     34.30 o
   2   4  21      404.72      341.63     50.96 o
   3   4  21      344.57      328.97     33.99 o
   4   4  21        1.22       -6.29     25.17 o
   5   4  21      224.75      184.49     32.71 o
   6   4  21      271.40      296.32     40.37 o
   7   4  21      334.28      346.75     45.15 o
   8   4  21        0.02      -11.43     60.70 o
   9   4  21        0.18       12.29     60.02 o
  10   4  21        3.28       43.53     66.98 o
  11   4  21        2.41       29.73     60.84 o
  12   4  21      137.86      219.90     59.32 o
  13   4  21        4.28      -22.50     42.95 o
 -12   5  21       75.89      -90.00    107.38 o
 -11   5  21        5.41       -9.20     95.10 o
 -10   5  21        3.57      -48.76     48.76 o
  -9   5  21        4.95       12.03     33.49 o
  -8   5  21      334.75      392.35     54.35 o
  -7   5  21        0.59       -3.11     28.08 o
  -6   5  21       74.44      105.92     37.94 o
  -5   5  21       67.50       45.34     24.63 o
  -4   5  21       10.67       32.48     23.42 o
  -3   5  21        3.49       17.18     25.75 o
  -2   5  21        0.78       -0.56     26.86 o
  -1   5  21       81.37       89.53     28.71 o
   0   5  21        2.85      -25.37     25.37 o
   1   5  21       46.07       27.52     28.75 o
   2   5  21      231.32      254.44     53.78 o
   3   5  21        0.02      -24.94     24.94 o
   4   5  21        8.85      -35.77     35.77 o
   5   5  21       42.73      -19.89     45.00 o
   6   5  21        4.11       13.17     55.23 o
   7   5  21        8.92       66.89     47.04 o
   8   5  21       27.45      117.74     93.57 o
   9   5  21      110.01      108.41     48.07 o
  10   5  21       10.55      -10.23     37.84 o
  -7   6  21        0.11        4.43     40.74 o
  -6   6  21       17.75       25.57     38.55 o
  -5   6  21        2.66       -9.36     35.48 o
  -4   6  21       53.17        0.56     34.24 o
  -3   6  21       54.88        6.72     41.81 o
  -2   6  21        1.35       28.68     35.39 o
  -1   6  21        6.91        8.01     31.59 o
   0   6  21        7.94      -36.97     36.97 o
   1   6  21       37.92      -45.62     72.10 o
   2   6  21       27.95       56.90     47.22 o
   3   6  21        0.79      -48.70     66.98 o
   4   6  21        0.22       33.75     53.18 o
   5   6  21       42.11       59.90     34.36 o
   6   6  21       23.36        4.09     41.93 o
 -18   0  22        2.88       50.11     54.20 o
 -17   0  22       38.87       26.59     49.09 o
 -16   0  22       12.59      -10.23     40.90 o
 -15   0  22      110.67       93.07     47.05 o
 -14   0  22      100.60      123.76     49.09 o
 -13   0  22        6.42      -11.25     36.81 o
 -12   0  22       93.34      198.42     49.09 o
 -11   0  22      327.87      383.71     58.32 o
 -10   0  22      499.39      517.95     65.51 o
  -9   0  22       32.55       14.32     37.84 o
  -8   0  22      139.07      163.66     47.05 o
  -7   0  22     1019.36      895.81     75.85 o
  -6   0  22       94.66      145.24     47.05 o
  -5   0  22      867.04      933.38     50.17 o
  -4   0  22     2663.81     2973.01     92.96 o
  -3   0  22      118.63      174.35     33.76 o
  -2   0  22      686.74      804.07     36.85 o
  -1   0  22        9.94       26.70     17.89 o
   0   0  22      262.58      294.95     24.33 o
   1   0  22      601.64      551.21     30.19 o
   2   0  22      268.50      269.82     22.96 o
   3   0  22       58.52       39.04     14.71 o
   4   0  22      950.65      957.80     41.58 o
   5   0  22      295.29      234.89     42.69 o
   6   0  22     3350.14     2920.72     72.27 o
   7   0  22       19.81        8.06     23.36 o
   8   0  22      706.69      632.75     40.40 o
   9   0  22      330.62      243.73     30.76 o
  10   0  22       69.04       65.47     28.34 o
  11   0  22        0.94       27.64     24.30 o
  12   0  22       99.08      121.67     33.71 o
  13   0  22      763.12      821.87     55.14 o
  14   0  22       31.53        5.15     43.34 o
  15   0  22       11.00      -39.88     39.88 o
  16   0  22       21.48       70.56     54.20 o
 -17   1  22       61.85      -20.45     46.02 o
 -16   1  22        0.13        4.09     46.02 o
 -15   1  22       32.88       26.59     45.00 o
 -14   1  22      131.29      120.69     52.16 o
 -13   1  22      189.23      152.42     51.15 o
 -12   1  22      431.71      309.06     59.36 o
 -11   1  22      131.37       96.15     41.94 o
 -10   1  22       68.47       -9.20     35.80 o
  -9   1  22      283.60      295.85     38.35 o
  -8   1  22        5.20       57.09     29.21 o
  -7   1  22        4.77        1.15     15.00 o
  -6   1  22      347.85      412.44     35.30 o
  -5   1  22      387.03      350.21     25.00 o
  -4   1  22       53.45       58.12     17.68 o
  -3   1  22       40.67       35.50     17.42 o
  -2   1  22      288.65      354.64     18.44 o
  -1   1  22      185.58      189.27     16.47 o
   0   1  22        4.53       -1.78     11.58 o
   1   1  22        0.15       -2.35     11.97 o
   2   1  22       35.08       36.31     11.81 o
   3   1  22        1.73        6.03     13.08 o
   4   1  22      263.37      237.95     19.93 o
   5   1  22      507.36      526.40     26.62 o
   6   1  22       26.35       63.16     16.79 o
   7   1  22      370.96      347.40     30.82 o
   8   1  22      780.88      792.33     32.37 o
   9   1  22      484.70      497.32     25.60 o
  10   1  22      130.84      152.06     24.65 o
  11   1  22        3.64       14.44     19.81 o
  12   1  22      129.99      122.61     24.43 o
  13   1  22      167.48      189.65     27.30 o
  14   1  22       28.29      -11.20     21.86 o
  15   1  22       10.49      -23.38     23.38 o
  16   1  22        3.70       -4.16     29.47 o
 -17   2  22       19.95        0.00     46.02 o
 -16   2  22        4.73       13.29     44.99 o
 -15   2  22        0.14      -37.84     38.86 o
 -14   2  22       32.52       11.25     38.86 o
 -13   2  22        0.40        7.16     37.84 o
 -12   2  22      400.59      376.10     53.99 o
 -11   2  22        4.85       20.03     57.78 o
 -10   2  22      330.62      370.92     61.62 o
  -9   2  22      673.51      678.88     51.00 o
  -8   2  22       33.96       55.53     20.34 o
  -7   2  22     1527.07     1532.21     68.05 o
  -6   2  22       22.71      120.43     20.55 o
  -5   2  22      137.47      220.65     43.41 o
  -4   2  22      186.79      208.63     26.16 o
  -3   2  22      182.35      213.52     19.88 o
  -2   2  22      405.60      386.90     23.81 o
  -1   2  22       27.58       13.72     13.24 o
   0   2  22     2258.64     2174.73     40.94 o
   1   2  22       19.94       19.65     12.26 o
   2   2  22       67.20       82.48     13.64 o
   3   2  22      671.93      705.05     40.06 o
   4   2  22      290.15      262.45     23.52 o
   5   2  22     1118.69     1100.06     45.38 o
   6   2  22      239.50      285.52     24.73 o
   7   2  22      390.88      407.95     33.63 o
   8   2  22      386.44      455.99     55.83 o
   9   2  22       13.55       32.91     22.56 o
  10   2  22      157.19      144.35     30.30 o
  11   2  22       25.74       28.74     44.61 o
  12   2  22       45.13       37.96     39.26 o
  13   2  22      384.03      447.50     44.54 o
  14   2  22       28.35       -1.13     31.30 o
  15   2  22        1.80        1.26     33.05 o
 -16   3  22        7.05       22.50     46.02 o
 -15   3  22       21.76        1.90     70.56 o
 -14   3  22        2.96      -16.08     34.77 o
 -13   3  22       40.07       27.67     55.22 o
 -12   3  22      144.14      126.61     40.39 o
 -11   3  22       14.54       10.92     29.09 o
 -10   3  22        0.11      -23.17     23.17 o
  -9   3  22       99.08      105.98     24.18 o
  -8   3  22       11.80       60.95     19.90 o
  -7   3  22        5.19       21.15     16.91 o
  -6   3  22      265.98      286.30     28.66 o
  -5   3  22      141.55      113.50     24.01 o
  -4   3  22      316.34      321.42     21.65 o
  -3   3  22       27.31       68.59     21.09 o
  -2   3  22      276.43      259.30     27.73 o
  -1   3  22      117.66       99.12     22.65 o
   0   3  22      693.58      741.33     39.74 o
   1   3  22      129.01      120.60     24.41 o
   2   3  22        2.01       -5.95     33.51 o
   3   3  22      243.64      253.66     37.66 o
   4   3  22        5.29        2.43     26.56 o
   5   3  22        0.67      -24.47     24.47 o
   6   3  22       16.67        7.34     24.66 o
   7   3  22        6.51       10.75     25.12 o
   8   3  22       40.30       29.14     30.49 o
   9   3  22       23.35       -3.97     28.82 o
  10   3  22        3.70      -25.97     35.75 o
  11   3  22       14.31       29.16     59.78 o
  12   3  22       15.26       34.04     25.62 o
  13   3  22       13.87       25.68     29.54 o
  14   3  22        5.67        5.62     29.85 o
 -14   4  22      212.60       43.99    131.96 o
 -13   4  22        8.32      -99.19     99.19 o
 -12   4  22       88.10      100.21     81.31 o
 -11   4  22        1.23       11.37     97.15 o
 -10   4  22       33.98       74.49     33.48 o
  -9   4  22        3.85      -17.93     42.96 o
  -8   4  22        6.52      -13.27     30.99 o
  -7   4  22        8.61      -10.38     36.46 o
  -6   4  22      205.75      235.24     37.04 o
  -5   4  22       23.79       40.57     21.69 o
  -4   4  22       32.36        0.41     20.90 o
  -3   4  22      163.99      140.79     26.81 o
  -2   4  22       41.99       34.82     27.43 o
  -1   4  22        3.23       25.06     26.93 o
   0   4  22       13.50       -4.80     34.88 o
   1   4  22      152.36      134.87     30.55 o
   2   4  22       14.40       12.87     26.52 o
   3   4  22      253.25      270.52     46.64 o
   4   4  22        7.74        3.07     28.95 o
   5   4  22       31.31       33.45     63.47 o
   6   4  22        0.10       28.44     29.10 o
   7   4  22      108.71       59.25     71.37 o
   8   4  22        9.87       21.09     56.49 o
   9   4  22       15.24        5.91     75.50 o
  10   4  22       19.24       67.27     35.28 o
  11   4  22        0.96       -6.14     38.86 o
  12   4  22        0.13        6.14     42.95 o
 -11   5  22        3.36      -86.92    101.24 o
 -10   5  22        2.71      -26.02     42.77 o
  -9   5  22      100.11       39.83     45.32 o
  -8   5  22        5.63      -11.15     30.39 o
  -7   5  22       47.27       16.02     31.36 o
  -6   5  22       36.90       33.24     30.22 o
  -5   5  22       86.02      136.74     47.94 o
  -4   5  22       11.05        5.78     23.10 o
  -3   5  22        0.47        0.71     23.48 o
  -2   5  22       92.77      114.29     29.30 o
  -1   5  22       29.14        8.53     24.50 o
   0   5  22       22.02        6.87     28.53 o
   1   5  22      109.19      162.26     49.14 o
   2   5  22        0.13      -39.75     39.75 o
   3   5  22        7.94        3.96     30.17 o
   4   5  22       46.36       -6.36     46.71 o
   5   5  22        0.01       -8.28     38.86 o
   6   5  22        0.38       39.88     37.84 o
   7   5  22       12.73       13.29     37.84 o
   8   5  22        5.19      101.18    157.48 o
   9   5  22      211.75      225.04     58.31 o
  10   5  22       26.87       -7.16     39.88 o
  -7   6  22       64.57       84.79    105.85 o
  -6   6  22       23.13       60.42     41.68 o
  -5   6  22        0.16       16.05     57.53 o
  -4   6  22      151.66      206.22     47.55 o
  -3   6  22        0.13       29.63     34.95 o
  -2   6  22       67.65      136.18     44.07 o
  -1   6  22       74.78       51.95     36.07 o
   0   6  22       18.06      -28.69     28.69 o
   1   6  22        2.83      -38.75     52.15 o
   2   6  22        4.80      -26.67     91.01 o
   3   6  22       57.71       22.29     54.20 o
   5   6  22       62.45       15.34     41.93 o
 -17   1  23       14.69      102.26     53.18 o
 -16   1  23      312.78      261.91     63.43 o
 -15   1  23       19.53       61.36     46.02 o
 -14   1  23        0.11      -15.34     39.88 o
 -13   1  23      288.01      313.07     58.32 o
 -12   1  23       14.71      102.26     42.95 o
 -11   1  23      603.13      525.17     65.52 o
 -10   1  23       29.83       24.54     35.79 o
  -9   1  23      291.69      243.70     36.49 o
  -8   1  23        3.30        8.98     27.27 o
  -7   1  23      229.28      251.83     21.37 o
  -6   1  23      142.94      156.14     22.93 o
  -5   1  23       10.25       34.22     16.77 o
  -4   1  23      132.35      124.29     19.99 o
  -3   1  23        3.61       -0.70     16.70 o
  -2   1  23       89.20      112.35     15.02 o
  -1   1  23      137.52      164.75     16.42 o
   0   1  23       91.28      120.40     17.23 o
   1   1  23     1116.74     1090.55     31.23 o
   2   1  23      214.76      228.84     16.95 o
   3   1  23       47.23       59.02     14.24 o
   4   1  23      215.15      163.79     17.83 o
   5   1  23       87.92       81.21     17.72 o
   6   1  23       13.39       28.14     15.36 o
   7   1  23      241.73      238.91     21.73 o
   8   1  23       57.71       58.16     16.74 o
   9   1  23      376.90      385.49     22.93 o
  10   1  23       22.05       22.56     19.77 o
  11   1  23      361.12      325.56     30.96 o
  12   1  23        1.36       41.15     28.39 o
  13   1  23       49.47       53.32     31.10 o
  14   1  23      128.86       79.46     28.64 o
  15   1  23        0.39       -7.39     25.83 o
 -16   2  23       55.18       51.13     49.09 o
 -15   2  23        7.52       22.50     44.99 o
 -14   2  23        8.94      -14.32     38.86 o
 -13   2  23      164.53      224.01     53.19 o
 -12   2  23       95.01      137.22     74.66 o
 -11   2  23        4.76      -52.31    101.24 o
 -10   2  23       13.80      -21.97     69.54 o
  -9   2  23       16.03       -4.24     26.96 o
  -8   2  23       33.01       26.94     19.57 o
  -7   2  23       60.98       46.96     18.54 o
  -6   2  23       26.40       46.08     15.54 o
  -5   2  23        9.72       25.58     18.06 o
  -4   2  23       24.58       35.17     21.11 o
  -3   2  23      154.89      204.46     26.14 o
  -2   2  23      109.24      122.55     18.30 o
  -1   2  23       12.65        1.03     12.67 o
   0   2  23     1910.59     1861.46     38.30 o
   1   2  23       34.34       51.02     14.00 o
   2   2  23      410.41      444.90     22.89 o
   3   2  23      856.14      908.77     57.09 o
   4   2  23       52.09       65.42     17.31 o
   5   2  23       11.63       27.85     16.93 o
   6   2  23      265.51      206.76     23.30 o
   7   2  23        0.03        2.44     16.65 o
   8   2  23      149.86      129.09     26.22 o
   9   2  23       13.90       38.17     24.41 o
  10   2  23       65.25       24.70     48.86 o
  11   2  23       28.73       21.11     24.78 o
  12   2  23        9.10       67.88     46.31 o
  13   2  23       47.67       56.54     75.03 o
  14   2  23        0.11        6.90     31.30 o
  15   2  23        4.11      -29.54     29.54 o
 -15   3  23        7.25      -60.43     93.06 o
 -14   3  23      114.70      154.49     47.11 o
 -13   3  23       28.28      -33.90    111.98 o
 -12   3  23      170.57      138.06    107.91 o
 -11   3  23      421.79      409.22     45.67 o
 -10   3  23      121.24      127.47     46.92 o
  -9   3  23      147.28      139.70     36.76 o
  -8   3  23      383.84      333.59     33.97 o
  -7   3  23        2.99       12.79     17.55 o
  -6   3  23      316.40      345.09     26.70 o
  -5   3  23      234.09      255.99     21.71 o
  -4   3  23     1162.53     1101.30     37.32 o
  -3   3  23     1144.47     1116.67     47.27 o
  -2   3  23      167.16      171.78     25.62 o
  -1   3  23        0.21        9.63     19.71 o
   0   3  23        6.76       10.15     17.05 o
   1   3  23     1561.98     1514.94     63.27 o
   2   3  23      123.11      153.76     28.52 o
   3   3  23       71.92       68.86     24.84 o
   4   3  23      355.00      332.42     43.92 o
   5   3  23      710.77      600.21     62.43 o
   6   3  23       12.26       59.59     36.81 o
   7   3  23        1.33       27.87     54.53 o
   8   3  23      178.04      131.69     57.08 o
   9   3  23       49.90       67.39     31.59 o
  10   3  23        3.48        5.70     25.85 o
  11   3  23       65.95       91.29     68.79 o
  12   3  23       21.27       31.83     56.67 o
  13   3  23        6.60       15.26     43.46 o
  14   3  23        5.00      -29.28     29.28 o
 -13   4  23        0.35      -92.03    110.44 o
 -12   4  23        5.22       -8.66     69.03 o
 -11   4  23       94.11      101.68     84.38 o
 -10   4  23       19.70      -42.25     89.99 o
  -9   4  23       47.42       32.80     30.77 o
  -8   4  23        5.44      -20.87     25.26 o
  -7   4  23        3.51      -23.06     23.70 o
  -6   4  23       70.64       53.39     34.99 o
  -5   4  23      177.64      144.18     34.47 o
  -4   4  23       60.96       40.15     23.52 o
  -3   4  23        1.10       10.41     20.13 o
  -2   4  23       33.04       29.82     29.55 o
  -1   4  23       10.13       27.89     26.11 o
   0   4  23      304.20      272.17     49.23 o
   1   4  23      594.34      510.03     45.96 o
   2   4  23        0.18      -11.73     26.22 o
   3   4  23       56.43       20.51     31.29 o
   4   4  23      256.64      233.99     53.95 o
   5   4  23       10.93      -26.10     26.10 o
   6   4  23      140.12      176.95     47.25 o
   7   4  23        7.41       10.49     49.59 o
   8   4  23       52.38       54.23     60.26 o
   9   4  23       15.31       30.84     48.73 o
  10   4  23       11.35       70.89     98.68 o
  11   4  23       83.26       61.36     47.05 o
  12   4  23        6.53      -10.23     41.93 o
 -11   5  23       65.04      -13.30    110.45 o
 -10   5  23       26.91      -46.85     46.85 o
  -9   5  23        8.61        9.90     41.23 o
  -8   5  23       96.50       68.72     36.73 o
  -7   5  23        3.53      -15.88     37.94 o
  -6   5  23        2.57       63.52     31.02 o
  -5   5  23       16.90       62.49     27.47 o
  -4   5  23       22.81       33.90     26.21 o
  -3   5  23       17.77       30.70     26.17 o
  -2   5  23        1.14      -20.54     22.96 o
  -1   5  23        0.67      -27.79     27.79 o
   0   5  23       20.70      -23.14     28.11 o
   1   5  23       79.37       -6.04     43.40 o
   2   5  23        0.11      -43.81     43.81 o
   3   5  23       14.62      -37.79     37.79 o
   4   5  23       73.24       40.65     33.70 o
   5   5  23        4.42      -35.79     35.79 o
   6   5  23       23.58       36.81     40.91 o
   7   5  23       42.21        9.20     41.93 o
   8   5  23        0.48      -38.86     38.86 o
   9   5  23        1.85       52.15     47.04 o
  -6   6  23      199.77      263.24     54.22 o
  -5   6  23        1.01       38.41     39.90 o
  -4   6  23       13.16      -13.23     57.83 o
  -3   6  23        1.07      -32.86     32.86 o
  -2   6  23       48.86        7.58     34.58 o
  -1   6  23       54.82       28.59     50.87 o
   0   6  23        0.09      -35.26     35.26 o
   1   6  23       66.42       26.53     71.08 o
   2   6  23        2.81       29.48     66.98 o
   3   6  23        3.60      -80.79     80.79 o
 -17   0  24      493.05      342.82     70.61 o
 -16   0  24       21.47       50.11     52.15 o
 -15   0  24      118.48       41.93     42.96 o
 -14   0  24       34.66       63.40     42.95 o
 -13   0  24      566.61      611.08     74.72 o
 -12   0  24      164.33      126.84     47.05 o
 -11   0  24        0.25      -27.61     36.81 o
 -10   0  24      145.06      116.61     46.03 o
  -9   0  24      151.38      140.14     47.05 o
  -8   0  24      138.78      130.93     47.05 o
  -7   0  24       18.36      -11.25     37.84 o
  -6   0  24       57.65      328.30     56.25 o
  -5   0  24       31.31       38.86     42.95 o
  -4   0  24       18.09      -29.66     38.86 o
  -3   0  24      407.98      403.30     43.78 o
  -2   0  24     1351.17     1306.85     51.83 o
  -1   0  24      271.12      302.73     34.86 o
   0   0  24       16.86       21.30     15.60 o
   1   0  24     1355.76     1277.64     38.30 o
   2   0  24      484.22      489.50     27.69 o
   3   0  24        1.69       13.19     14.62 o
   4   0  24     1391.12     1337.16     65.91 o
   5   0  24     1428.25     1325.71     56.26 o
   6   0  24     1827.26     1529.89     54.25 o
   7   0  24     1670.40     1456.83     54.08 o
   8   0  24       47.50       38.82     31.45 o
   9   0  24      104.53       95.41     35.87 o
  10   0  24        4.88        1.92     28.14 o
  11   0  24      199.11      252.77     40.08 o
  12   0  24      207.00      241.20     70.21 o
  13   0  24        6.10      -18.81     29.33 o
  14   0  24       30.51       74.65     49.09 o
  15   0  24        0.04      -13.29     44.99 o
 -17   1  24       35.44        4.09     48.06 o
 -16   1  24        0.50       14.32     48.06 o
 -15   1  24       59.96      -14.32     39.88 o
 -14   1  24       77.58      122.73     50.11 o
 -13   1  24        0.88      -14.32     33.75 o
 -12   1  24      156.39       96.15     43.98 o
 -11   1  24      125.36      124.79     42.96 o
 -10   1  24       23.94        6.14     36.82 o
  -9   1  24       80.89       78.86     30.14 o
  -8   1  24      250.96      276.35     53.20 o
  -7   1  24      272.30      276.01     38.83 o
  -6   1  24      362.61      407.33     30.83 o
  -5   1  24       99.64       97.34     19.86 o
  -4   1  24       92.77       68.60     19.29 o
  -3   1  24       51.82       57.70     19.40 o
  -2   1  24      579.35      600.12     30.93 o
  -1   1  24      149.58      155.75     17.13 o
   0   1  24        0.03       -3.81     13.01 o
   1   1  24       45.10       29.03     14.29 o
   2   1  24      131.44      139.54     17.55 o
   3   1  24      376.67      405.89     23.47 o
   4   1  24      590.02      583.27     28.37 o
   5   1  24      201.72      220.13     20.41 o
   6   1  24      123.84      122.29     18.25 o
   7   1  24      307.25      328.04     23.66 o
   8   1  24       85.56       79.01     18.30 o
   9   1  24       18.93       30.01     15.29 o
  10   1  24        8.64       15.29     21.03 o
  11   1  24      142.52      132.54     25.04 o
  12   1  24      101.67      108.84     29.81 o
  13   1  24        0.42        3.25     21.76 o
  14   1  24       11.94      -21.50     23.79 o
  15   1  24       14.89       13.47     31.41 o
 -16   2  24        2.86      -13.29     46.02 o
 -15   2  24       25.03        7.16     40.91 o
 -14   2  24       85.48       72.61     45.00 o
 -13   2  24       64.28       24.54     40.91 o
 -12   2  24        0.17      -32.72     32.72 o
 -11   2  24      132.11       -7.16     67.00 o
 -10   2  24        3.53      -22.21     40.39 o
  -9   2  24        1.35      -14.64     51.64 o
  -8   2  24      657.41      646.67     51.26 o
  -7   2  24       66.92       62.63     19.96 o
  -6   2  24     1193.46     1151.42     45.60 o
  -5   2  24      233.85      268.18     26.56 o
  -4   2  24      161.66      155.79     26.29 o
  -3   2  24      227.42      265.14     32.78 o
  -2   2  24       25.52       22.76     17.21 o
  -1   2  24     1068.34      954.05     35.40 o
   0   2  24      368.20      389.80     24.32 o
   1   2  24       28.46       40.68     17.07 o
   2   2  24       65.95       47.56     14.51 o
   3   2  24     2060.83     1910.60     59.55 o
   4   2  24      140.48      105.52     25.71 o
   5   2  24      541.31      602.86     33.92 o
   6   2  24      689.73      620.37     34.17 o
   7   2  24        3.84       12.98     18.21 o
   8   2  24       33.98       48.63     39.99 o
   9   2  24      111.95      140.21     28.47 o
  10   2  24      162.90      174.27     30.73 o
  11   2  24       35.51       33.83     25.59 o
  12   2  24      169.05      151.46     46.21 o
  13   2  24        7.77        1.64     30.34 o
  14   2  24       77.09       18.67     33.97 o
 -15   3  24       99.76      -36.23    167.73 o
 -14   3  24        2.72       15.82     38.12 o
 -13   3  24       50.14       -2.42    118.63 o
 -12   3  24        2.40      -49.32     62.38 o
 -11   3  24      323.37      302.67     48.58 o
 -10   3  24      120.84      121.90     31.26 o
  -9   3  24       56.17       47.46     26.54 o
  -8   3  24      348.14      365.57     30.79 o
  -7   3  24        6.02       19.95     17.86 o
  -6   3  24        3.56       28.79     15.45 o
  -5   3  24        0.05       -6.49     13.73 o
  -4   3  24      165.88      171.19     19.82 o
  -3   3  24        0.03      -20.10     20.10 o
  -2   3  24        2.96       28.11     21.22 o
  -1   3  24       46.90       43.58     21.81 o
   0   3  24      243.57      252.41     26.20 o
   1   3  24       43.99       72.56     28.37 o
   2   3  24      101.85      127.53     33.86 o
   3   3  24        3.06        8.04     34.24 o
   4   3  24       19.42       28.58     31.32 o
   5   3  24      377.88      321.72     52.07 o
   6   3  24      179.62      188.01     42.24 o
   7   3  24        3.06       17.20     28.85 o
   8   3  24      127.69       92.41     46.69 o
   9   3  24        9.41       53.70     46.40 o
  10   3  24        1.95       13.08     32.12 o
  11   3  24        0.27       58.18     66.26 o
  12   3  24        2.21      -17.79     28.12 o
  13   3  24       11.53       -0.15     28.82 o
 -13   4  24      399.38      400.07    152.46 o
 -12   4  24       10.26      -87.94     87.94 o
 -11   4  24        4.53       29.58     62.89 o
 -10   4  24      160.88       59.88     55.44 o
  -9   4  24        0.97      -43.10     43.10 o
  -8   4  24      130.64      115.45     34.33 o
  -7   4  24        2.44      -16.17     25.35 o
  -6   4  24        2.30       36.68     23.48 o
  -5   4  24       66.21       68.60     25.76 o
  -4   4  24       13.33        9.73     28.69 o
  -3   4  24        3.85       -3.83     22.29 o
  -2   4  24        0.31        0.45     27.25 o
  -1   4  24       20.08        2.87     27.25 o
   0   4  24       49.42       57.69     30.55 o
   1   4  24       15.54        4.28     25.68 o
   2   4  24      121.70      109.93     32.14 o
   3   4  24      135.98      120.17     37.13 o
   4   4  24       30.78        7.31     31.23 o
   5   4  24       38.95       16.54     33.59 o
   6   4  24        0.44       12.31     27.49 o
   7   4  24        7.93       31.98     35.50 o
   8   4  24        8.65       -5.53     81.81 o
   9   4  24        4.79       82.35     44.99 o
  10   4  24       23.06       67.86    149.82 o
  11   4  24       20.97       39.88     43.97 o
 -10   5  24       23.44      -57.63     57.63 o
  -9   5  24       34.61       -5.08     41.69 o
  -8   5  24       12.99       23.80     40.89 o
  -7   5  24        5.57       35.75     27.64 o
  -6   5  24      147.95      178.03     34.00 o
  -5   5  24        1.03       17.35     48.17 o
  -4   5  24        8.86      -16.57     24.97 o
  -3   5  24      107.95      124.05     30.65 o
  -2   5  24      380.84      375.42     40.96 o
  -1   5  24       29.19       42.62     27.73 o
   0   5  24        8.18      -24.60     24.60 o
   1   5  24       44.86       -5.46     45.66 o
   2   5  24       44.70      -14.40     47.18 o
   3   5  24      106.98        3.08     70.88 o
   4   5  24       16.97      -35.95     35.95 o
   5   5  24       12.50       22.50     39.88 o
   6   5  24       17.71       45.00     41.93 o
   7   5  24        0.11      -36.81     36.81 o
   8   5  24       12.56       16.36     40.90 o
   9   5  24      150.83      215.82     59.32 o
  -5   6  24        8.93       14.83     38.95 o
  -4   6  24      119.06       80.83     54.97 o
  -3   6  24       16.66       40.12     43.44 o
  -2   6  24       51.52       61.63     37.93 o
  -1   6  24       44.23      -16.33     33.84 o
   0   6  24        9.74      -43.46     43.99 o
   1   6  24       25.02       72.24     49.72 o
   2   6  24       68.68      -43.98    100.22 o
   3   6  24        0.12      -87.94     87.94 o
 -17   1  25      115.20      119.66     58.30 o
 -16   1  25      318.46      287.49     68.55 o
 -15   1  25       33.59      126.81     55.22 o
 -14   1  25        6.82       75.67     48.06 o
 -13   1  25      467.86      441.08     66.52 o
 -12   1  25      177.40      173.89     50.12 o
 -11   1  25        0.00        7.16     36.81 o
 -10   1  25      111.96      133.99     43.98 o
  -9   1  25      425.69      446.88     45.02 o
  -8   1  25      331.67      358.14     42.50 o
  -7   1  25       23.43       52.03     29.48 o
  -6   1  25      383.58      404.48     35.68 o
  -5   1  25       63.65       20.43     20.24 o
  -4   1  25       54.93       70.15     20.89 o
  -3   1  25      193.06      206.25     27.48 o
  -2   1  25       10.44      -20.08     20.08 o
  -1   1  25       26.61       41.15     17.16 o
   0   1  25      588.98      586.98     26.88 o
   1   1  25      194.93      226.88     20.63 o
   2   1  25      307.84      313.66     20.20 o
   3   1  25     1484.79     1486.33     37.99 o
   4   1  25        3.85      -11.53     14.95 o
   5   1  25       16.50       21.23     17.19 o
   6   1  25      225.15      239.57     21.93 o
   7   1  25       37.15       30.77     16.44 o
   8   1  25      185.11      144.66     19.63 o
   9   1  25        0.92      -22.05     22.05 o
  10   1  25       63.27       41.01     21.74 o
  11   1  25        0.48      -15.42     19.92 o
  12   1  25      179.52      211.72     30.12 o
  13   1  25       70.66       72.96     25.66 o
  14   1  25       23.52       54.15     33.32 o
  15   1  25        3.09       39.33     34.31 o
 -16   2  25        3.35      110.44     54.20 o
 -15   2  25       34.46      123.74     55.22 o
 -14   2  25       74.54      114.54     50.11 o
 -13   2  25      144.56      182.06     54.21 o
 -12   2  25      231.43      199.48     53.20 o
 -11   2  25       94.78       81.82     42.96 o
 -10   2  25      394.59      362.25     60.38 o
  -9   2  25        3.40      -15.10     83.85 o
  -8   2  25        0.01        6.03     23.31 o
  -7   2  25       61.16       63.86     19.06 o
  -6   2  25        1.72       -1.59     19.00 o
  -5   2  25       57.24       66.28     20.80 o
  -4   2  25        0.08       15.86     17.77 o
  -3   2  25       18.61      101.33     39.24 o
  -2   2  25       15.44      -16.26     16.26 o
  -1   2  25        9.01       17.40     14.79 o
   0   2  25     2368.94     2252.31     67.57 o
   1   2  25        6.84       16.25     14.07 o
   2   2  25     1142.95     1227.49     36.76 o
   3   2  25      890.15      859.87     48.35 o
   4   2  25       84.27       58.21     28.49 o
   5   2  25       28.91       37.09     18.88 o
   6   2  25       50.40       63.92     29.71 o
   7   2  25        2.30       14.21     17.98 o
   8   2  25       24.79       54.87     26.32 o
   9   2  25        0.02       11.49     31.73 o
  10   2  25       15.00        8.69     40.59 o
  11   2  25        0.04       -5.18     29.80 o
  12   2  25      304.00      332.85     71.70 o
  13   2  25       13.74      -28.17     28.17 o
  14   2  25       54.10       31.61     55.66 o
 -15   3  25      178.60       33.16     67.00 o
 -14   3  25      118.34       94.08     46.33 o
 -13   3  25       74.80       84.26     57.27 o
 -12   3  25       21.62      -52.67     52.67 o
 -11   3  25        0.26      -47.55     47.55 o
 -10   3  25      244.04      310.54     45.89 o
  -9   3  25        5.72       10.73     24.22 o
  -8   3  25        1.06       27.80     22.89 o
  -7   3  25      209.58      189.63     27.48 o
  -6   3  25       12.82        3.32     19.44 o
  -5   3  25       49.17       51.79     16.70 o
  -4   3  25       46.73       36.85     15.84 o
  -3   3  25       37.68       18.19     26.14 o
  -2   3  25        7.78        5.23     21.62 o
  -1   3  25        7.10      -12.08     20.94 o
   0   3  25       44.99       27.32     21.60 o
   1   3  25      175.75      134.86     35.97 o
   2   3  25      525.77      478.06     50.24 o
   3   3  25      688.12      595.84    102.79 o
   4   3  25      497.16      383.86     44.25 o
   5   3  25       19.54       20.12     62.89 o
   6   3  25       31.04       29.48     46.24 o
   7   3  25       54.90       46.72     30.30 o
   8   3  25        0.90       13.59     39.12 o
   9   3  25        3.56        4.28    109.71 o
  10   3  25       11.36       29.41     45.17 o
  11   3  25        0.56       49.76     44.51 o
  12   3  25        0.17       -1.87     28.99 o
  13   3  25        3.42      -34.77     34.77 o
 -13   4  25        8.06     -114.53    114.53 o
 -12   4  25      191.59      107.40    128.88 o
 -11   4  25       11.52       21.47    108.40 o
 -10   4  25       15.63       19.69     51.10 o
  -9   4  25       80.78       80.16     73.67 o
  -8   4  25       28.22       70.34     31.53 o
  -7   4  25        0.11       14.98     23.32 o
  -6   4  25       91.53       49.69     26.02 o
  -5   4  25       11.07       34.99     24.68 o
  -4   4  25      106.87      116.24     28.11 o
  -3   4  25       79.46       48.59     24.58 o
  -2   4  25      118.30      108.61     33.91 o
  -1   4  25       38.01       74.09     31.99 o
   0   4  25      700.81      769.25     61.05 o
   1   4  25       24.48       -6.08     25.99 o
   2   4  25        1.91      -22.93     22.93 o
   3   4  25       90.85       31.19     31.56 o
   4   4  25        3.47      -46.93     46.93 o
   5   4  25        5.50      -36.26     36.26 o
   6   4  25       66.88       88.91     41.25 o
   7   4  25        0.09      -18.56     30.16 o
   8   4  25       10.64       98.84     60.33 o
   9   4  25       71.24      181.17     95.62 o
  10   4  25        0.49       34.54     83.85 o
  11   4  25       25.94       54.20     47.04 o
 -10   5  25       20.66      -50.76     62.10 o
  -9   5  25        7.15      -16.10     42.16 o
  -8   5  25       51.89       21.54     34.49 o
  -7   5  25        0.87       55.12     45.31 o
  -6   5  25       59.95       78.67     43.97 o
  -5   5  25        8.18       -9.05     26.11 o
  -4   5  25       85.26      110.42     32.61 o
  -3   5  25       72.39       67.39     30.09 o
  -2   5  25       51.69        2.65     28.57 o
  -1   5  25      287.71      238.67     37.33 o
   0   5  25       70.27       37.75     30.07 o
   1   5  25       51.15       -5.61     49.06 o
   2   5  25       74.63       44.05     53.32 o
   3   5  25      106.92        1.84     57.81 o
   4   5  25       56.43       74.36     45.51 o
   5   5  25       67.97       42.95     47.04 o
   6   5  25        7.43       -1.02     39.88 o
   7   5  25        0.87       35.79     49.08 o
   8   5  25       45.27       94.09     49.09 o
  -4   6  25      127.89      185.12    119.67 o
  -3   6  25        4.73      -49.28     72.60 o
  -2   6  25        2.90      -26.03     76.70 o
  -1   6  25       17.77      -67.73    128.85 o
   0   6  25        6.65      -23.24     93.06 o
   1   6  25       15.00        5.70     93.57 o
   2   6  25        5.78      -84.88     84.88 o
 -16   0  26      833.87      674.73     88.05 o
 -15   0  26      123.09      187.17     59.32 o
 -14   0  26       89.58      158.53     55.23 o
 -13   0  26      649.26      606.03     75.75 o
 -12   0  26      367.71      419.53     64.46 o
 -11   0  26      178.73      254.71     55.24 o
 -10   0  26      148.16      137.07     51.14 o
  -9   0  26      164.11      144.23     49.10 o
  -8   0  26       32.50       87.95     46.02 o
  -7   0  26      166.38      201.52     50.12 o
  -6   0  26        1.66      103.28     49.08 o
  -5   0  26      124.01      174.91     53.19 o
  -4   0  26       75.71       33.75     48.07 o
  -3   0  26      270.35      169.85     55.25 o
  -2   0  26       95.60       96.22     40.75 o
  -1   0  26        7.54      -15.60     26.00 o
   0   0  26      199.38      252.47     24.38 o
   1   0  26       44.30       45.52     18.22 o
   2   0  26      320.15      356.02     26.35 o
   3   0  26     1044.34      864.95     43.34 o
   4   0  26       40.74       18.37     21.18 o
   5   0  26      426.28      418.68     34.04 o
   6   0  26     2182.98     1966.08     62.44 o
   7   0  26      878.79     1013.46     59.67 o
   8   0  26        0.16       -1.77     28.28 o
   9   0  26       80.95       83.42     32.04 o
  10   0  26      136.37      133.34     41.62 o
  11   0  26        0.15        3.29     30.44 o
  12   0  26       38.82       58.65     36.80 o
  13   0  26      296.26      283.90     43.39 o
  14   0  26       94.10       47.05     53.18 o
  15   0  26      104.23      131.93     61.37 o
 -16   1  26        1.45       21.47     50.11 o
 -15   1  26      350.13      364.24     72.64 o
 -14   1  26       80.22      107.39     52.16 o
 -13   1  26      190.94      140.14     52.17 o
 -12   1  26      594.34      503.62     69.61 o
 -11   1  26        0.58       43.97     38.86 o
 -10   1  26      515.59      499.49     66.53 o
  -9   1  26      230.09      271.98     56.27 o
  -8   1  26      464.48      447.48     45.32 o
  -7   1  26     1267.25     1317.53    115.84 o
  -6   1  26      174.14      132.73     85.93 o
  -5   1  26      177.77      183.48     44.04 o
  -4   1  26      274.30      247.17     26.43 o
  -3   1  26      933.75     1017.09     46.95 o
  -2   1  26      125.99      100.69     25.05 o
  -1   1  26      110.14      117.69     18.98 o
   0   1  26      566.48      627.07     29.41 o
   1   1  26        2.41       -0.28     19.06 o
   2   1  26     1694.41     1510.14     35.65 o
   3   1  26      828.77      848.64     29.31 o
   4   1  26      267.20      296.78     22.96 o
   5   1  26     1403.70     1282.25     36.76 o
   6   1  26       20.91       66.29     17.43 o
   7   1  26       60.70       81.58     18.65 o
   8   1  26       11.25       -3.77     22.03 o
   9   1  26       17.16       27.76     16.49 o
  10   1  26       28.40       58.02     22.38 o
  11   1  26       39.81       18.01     22.32 o
  12   1  26        4.38       33.66     24.14 o
  13   1  26       54.00      128.91     33.61 o
  14   1  26       54.23       78.39     33.48 o
 -16   2  26       57.59      141.13     58.29 o
 -15   2  26        2.10       -7.16     46.02 o
 -14   2  26      137.08      114.56     50.12 o
 -13   2  26       47.38       99.20     43.97 o
 -12   2  26       25.74        8.18     40.91 o
 -11   2  26       37.26       85.90     46.02 o
 -10   2  26       87.94       42.96     40.91 o
  -9   2  26      183.25      148.33     45.01 o
  -8   2  26       46.27       49.09     34.77 o
  -7   2  26      424.21      376.39     32.36 o
  -6   2  26      148.56      173.11     30.25 o
  -5   2  26     1200.31     1223.70     50.19 o
  -4   2  26      144.15      126.40     23.83 o
  -3   2  26        3.31       79.22     23.73 o
  -2   2  26       66.28       98.43     19.80 o
  -1   2  26      156.81      208.39     20.85 o
   0   2  26       17.42        9.62     14.78 o
   1   2  26     2536.52     2368.29     53.03 o
   2   2  26      137.83      147.07     18.54 o
   3   2  26       19.31       42.90     16.88 o
   4   2  26      349.40      330.79     70.23 o
   5   2  26        0.19        4.90     18.34 o
   6   2  26       25.06       55.67     23.89 o
   7   2  26        0.01       -2.11     18.81 o
   8   2  26        0.39       10.23     19.67 o
   9   2  26       19.36       64.15     64.21 o
  10   2  26       41.89       82.00     61.55 o
  11   2  26       11.22       43.45     59.63 o
  12   2  26       32.01       67.54     61.72 o
  13   2  26        1.67       -5.80     31.59 o
  14   2  26        4.45      -62.07     69.34 o
 -14   3  26        0.16      -30.68     38.29 o
 -13   3  26       16.36      -34.26     46.02 o
 -12   3  26       41.62       21.70     81.81 o
 -11   3  26        1.44       22.04     33.22 o
 -10   3  26        6.03       30.68     32.30 o
  -9   3  26       55.53      -49.49     64.94 o
  -8   3  26      115.63      109.70     23.89 o
  -7   3  26        8.82      -13.53     17.67 o
  -6   3  26        4.80        7.68     16.03 o
  -5   3  26       75.52       79.25     17.71 o
  -4   3  26        8.12       19.58     18.29 o
  -3   3  26       84.36      120.27     26.19 o
  -2   3  26        2.12       16.33     21.47 o
  -1   3  26       56.52       74.72     24.97 o
   0   3  26      112.03       71.27     21.13 o
   1   3  26      103.06       57.77     26.75 o
   2   3  26       57.95       28.55     31.28 o
   3   3  26      169.99      143.04     46.54 o
   4   3  26      529.84      434.32     58.33 o
   5   3  26        6.81      -36.30     36.30 o
   6   3  26        0.75      -25.57     41.42 o
   7   3  26       28.84       27.63     52.78 o
   8   3  26        0.30      -18.63     37.06 o
   9   3  26       30.53       10.86     57.22 o
  10   3  26        0.12       59.97     55.22 o
  11   3  26        0.56       49.09     80.26 o
  12   3  26        0.56      -14.32     27.50 o
 -12   4  26       18.55     -109.42    109.42 o
 -11   4  26        5.61       98.17    122.71 o
 -10   4  26      243.26      -38.87    109.46 o
  -9   4  26        9.02      -28.23     40.57 o
  -8   4  26        0.50      -27.59     27.59 o
  -7   4  26       68.39       41.00     37.13 o
  -6   4  26       22.09       30.03     24.86 o
  -5   4  26       14.37       36.66     32.40 o
  -4   4  26       29.71        9.06     24.97 o
  -3   4  26       12.27       -2.98     22.74 o
  -2   4  26      173.47      124.81     35.15 o
  -1   4  26        0.12      -22.14     35.62 o
   0   4  26        9.05      -29.75     29.75 o
   1   4  26      124.69       99.96     33.16 o
   2   4  26       13.70       -3.98     32.59 o
   3   4  26        2.66       31.42     32.44 o
   4   4  26      197.21      158.17     76.28 o
   5   4  26        9.81      -33.65     33.65 o
   6   4  26       22.05       -4.67     33.21 o
   7   4  26        1.93      -37.16     53.18 o
   8   4  26        7.60        2.05     37.84 o
   9   4  26        7.32       69.69    122.20 o
  10   4  26       12.78       41.93     45.00 o
  11   4  26       37.22       65.45     52.16 o
  -9   5  26       13.81      -56.67     56.67 o
  -8   5  26        6.85      -26.38     36.52 o
  -7   5  26        0.15       34.96     35.06 o
  -6   5  26       19.65       44.12     37.92 o
  -5   5  26      151.71      166.91     35.56 o
  -4   5  26       29.48       32.11     28.44 o
  -3   5  26        0.10      -11.22     24.92 o
  -2   5  26      139.57      151.66     34.70 o
  -1   5  26        0.46       -2.91     26.96 o
   0   5  26       12.55       14.18     36.22 o
   1   5  26      255.03      201.54     61.98 o
   2   5  26       65.77      -54.28     54.28 o
   3   5  26      116.91       81.62    130.92 o
   4   5  26        5.69       -8.18     39.88 o
   5   5  26        2.88       -2.05     40.90 o
   6   5  26        4.83       19.43     44.99 o
   7   5  26       12.91       16.36     45.00 o
  -1   6  26       17.60      -98.17     98.17 o
 -16   1  27       26.21       64.43     54.20 o
 -15   1  27        4.65       56.24     51.13 o
 -14   1  27      190.31      110.47     53.19 o
 -13   1  27        4.70       65.45     44.99 o
 -12   1  27       61.26       28.64     40.91 o
 -11   1  27       16.58       71.58     41.93 o
 -10   1  27       41.87       24.54     39.88 o
  -9   1  27       51.76       95.26     88.97 o
  -8   1  27       82.98       91.25     32.65 o
  -7   1  27      147.34      137.68     48.08 o
  -6   1  27      245.87      215.89     48.09 o
  -5   1  27      529.43      518.38     57.33 o
  -4   1  27        0.11       34.32     26.36 o
  -3   1  27      604.54      611.38     39.29 o
  -2   1  27      211.39      203.97     31.75 o
  -1   1  27      419.28      373.60     25.40 o
   0   1  27       10.51       12.97     16.57 o
   1   1  27      767.70      773.88     33.32 o
   2   1  27       17.54       33.90     16.08 o
   3   1  27      262.79      254.64     19.83 o
   4   1  27      405.82      388.78     29.98 o
   5   1  27      325.45      355.81     32.83 o
   6   1  27       34.34       20.26     21.52 o
   7   1  27       49.77       22.15     16.57 o
   8   1  27       15.80       -2.75     23.90 o
   9   1  27       24.21       42.58     21.45 o
  10   1  27        5.84       30.85     21.18 o
  11   1  27       42.17        0.72     22.61 o
  12   1  27      144.58      117.97     27.67 o
  13   1  27       19.13       10.91     39.93 o
  14   1  27       58.64       55.16     32.65 o
 -15   2  27        1.09      -27.61     43.97 o
 -14   2  27      151.78        9.21     45.00 o
 -13   2  27      147.64      192.29     55.23 o
 -12   2  27       54.78       62.38     41.93 o
 -11   2  27        9.82        3.07     39.88 o
 -10   2  27        1.23      -30.68     30.68 o
  -9   2  27       47.65       39.88     36.82 o
  -8   2  27        5.03       50.11     36.81 o
  -7   2  27       77.25       91.02     27.48 o
  -6   2  27      232.27      249.54     57.13 o
  -5   2  27      229.01      194.79     27.65 o
  -4   2  27        2.94      -18.67     18.67 o
  -3   2  27       22.51       -4.70     22.27 o
  -2   2  27      170.46      144.61     21.44 o
  -1   2  27      148.67      202.50     21.78 o
   0   2  27       27.66       43.58     16.71 o
   1   2  27       21.20       40.15     16.17 o
   2   2  27       10.36        8.29     14.71 o
   3   2  27       76.16       91.07     16.68 o
   4   2  27      115.67      127.76     26.62 o
   5   2  27       94.63      122.25     23.26 o
   6   2  27        1.33       -7.63     21.54 o
   7   2  27        9.79        8.59     22.23 o
   8   2  27        9.05      -15.34     41.11 o
   9   2  27        1.68       38.72     44.13 o
  10   2  27       37.24       38.25     32.59 o
  11   2  27       30.03        7.84     58.30 o
  12   2  27        1.60       -5.30     41.42 o
  13   2  27       18.77        9.31     32.18 o
 -14   3  27        1.65       37.84     46.02 o
 -13   3  27        5.65      -17.31     71.07 o
 -12   3  27       63.72       72.83     64.43 o
 -11   3  27       80.46       88.24     72.10 o
 -10   3  27       70.52       73.74     36.11 o
  -9   3  27      164.51      178.14     62.40 o
  -8   3  27       82.03       87.16     46.43 o
  -7   3  27      523.23      485.45     34.27 o
  -6   3  27      171.49      156.97     25.21 o
  -5   3  27      131.39      126.77     22.43 o
  -4   3  27       25.34       28.85     17.45 o
  -3   3  27      150.13      159.09     28.87 o
  -2   3  27        4.70       -8.55     21.39 o
  -1   3  27      102.36       82.62     26.20 o
   0   3  27      463.21      458.29     33.56 o
   1   3  27      331.21      316.63     31.62 o
   2   3  27       70.58       42.37     36.69 o
   3   3  27      388.08      330.13     52.51 o
   4   3  27       19.87      -12.57     32.66 o
   5   3  27      309.67      229.26     54.23 o
   6   3  27       31.49      -18.57     96.13 o
   7   3  27       41.39       67.95     40.84 o
   8   3  27       67.69       27.21     83.07 o
   9   3  27       19.67        5.54     73.13 o
  10   3  27       64.56      129.32    103.80 o
  11   3  27       28.79       98.29     78.74 o
  12   3  27      194.85      261.86     68.53 o
 -12   4  27      133.40      130.92    141.15 o
 -11   4  27        0.05      -41.93    120.67 o
 -10   4  27       59.44       72.61    119.65 o
  -9   4  27       54.54       67.49     44.63 o
  -8   4  27        0.67       57.22     29.04 o
  -7   4  27        0.73       34.79     25.53 o
  -6   4  27       72.22       45.72     27.40 o
  -5   4  27       29.67        8.37     24.71 o
  -4   4  27       60.99       44.09     27.11 o
  -3   4  27       48.63       15.37     31.68 o
  -2   4  27        3.19       -0.11     29.19 o
  -1   4  27      185.59      240.69     43.79 o
   0   4  27       20.82      -24.24     29.73 o
   1   4  27      215.17      179.18     33.11 o
   2   4  27        4.04       13.36     30.16 o
   3   4  27        1.58      -28.77     41.73 o
   4   4  27       19.48       42.45     50.02 o
   5   4  27        1.38      -57.78     57.78 o
   6   4  27       14.83      -30.91     30.91 o
   7   4  27      112.71      147.28     54.21 o
   8   4  27       18.93       97.15     51.13 o
   9   4  27       28.64      -16.36     37.84 o
  10   4  27        0.93        0.00     43.97 o
  -9   5  27       25.43      -49.06     70.05 o
  -8   5  27       28.09      -16.95     40.84 o
  -7   5  27        6.66       10.37     39.00 o
  -6   5  27        4.45       70.90     32.55 o
  -5   5  27       26.09       51.72     31.54 o
  -4   5  27      128.03      118.95     46.00 o
  -3   5  27      115.16      168.44     36.38 o
  -2   5  27       18.88       42.44     28.68 o
  -1   5  27       22.17       -5.75     31.33 o
   0   5  27       29.63       36.74     39.06 o
   1   5  27       18.66      -45.63    117.60 o
   2   5  27      151.87      169.79    114.56 o
   3   5  27       74.17      -47.74     63.41 o
   4   5  27       12.99       -6.14     41.93 o
   5   5  27        4.95       -9.20     40.90 o
   6   5  27        2.66        1.02     49.08 o
   7   5  27        0.39       55.22     50.11 o
 -16   0  28      482.21      359.19     71.63 o
 -15   0  28       17.30       10.23     45.00 o
 -14   0  28      107.69      140.12     54.21 o
 -13   0  28        6.67       43.97     44.99 o
 -12   0  28      121.03      113.53     49.09 o
 -11   0  28      653.40      601.96     75.76 o
 -10   0  28        1.66       -2.05     41.93 o
  -9   0  28      130.02      130.92     49.10 o
  -8   0  28      514.08      637.69     74.72 o
  -7   0  28      143.26      123.77     47.05 o
  -6   0  28       88.43      189.21     54.21 o
  -5   0  28     1289.42     1253.89     98.42 o
  -4   0  28      201.56      182.10     54.22 o
  -3   0  28        5.24      -18.41     50.11 o
  -2   0  28       60.41       -7.16     48.07 o
  -1   0  28     2308.80     2307.90    121.25 o
   0   0  28       33.29       24.64     21.34 o
   1   0  28      736.31      793.15     41.18 o
   2   0  28      320.98      335.97     31.71 o
   3   0  28     1201.53     1045.99     96.36 o
   4   0  28      461.54      351.43     41.19 o
   5   0  28       56.29       80.26     32.48 o
   6   0  28       34.95       74.09     31.61 o
   7   0  28       43.95       92.22     45.36 o
   8   0  28       31.52       19.93     29.96 o
   9   0  28      129.49       95.36     40.93 o
  10   0  28       23.12       77.52     35.09 o
  11   0  28       49.67       -0.17     50.18 o
  12   0  28       34.24       52.38     34.28 o
  13   0  28       39.14      161.02     40.09 o
  14   0  28      149.70      367.19     75.69 o
 -16   1  28      115.29      177.96     63.41 o
 -15   1  28       26.21      -14.32     43.97 o
 -14   1  28        5.48       47.04     46.02 o
 -13   1  28        1.05       28.63     43.97 o
 -12   1  28        0.21       56.24     42.95 o
 -11   1  28      170.36      176.96     52.17 o
 -10   1  28       43.54       46.02     42.95 o
  -9   1  28       73.33       45.74     31.21 o
  -8   1  28      318.34      405.25     85.95 o
  -7   1  28        5.94        9.57     28.57 o
  -6   1  28      219.40      249.81     73.66 o
  -5   1  28        9.68       73.15     34.14 o
  -4   1  28        7.11        9.89     26.15 o
  -3   1  28       35.51       28.30     23.68 o
  -2   1  28      290.39      355.19     34.12 o
  -1   1  28      290.15      291.53     23.98 o
   0   1  28      421.78      405.60     32.80 o
   1   1  28      232.95      227.14     30.08 o
   2   1  28       95.55       86.82     18.02 o
   3   1  28      848.36      950.99     45.06 o
   4   1  28       13.40        4.73     19.45 o
   5   1  28      328.70      351.64     27.86 o
   6   1  28        0.04        4.56     16.52 o
   7   1  28       16.78       -1.89     18.90 o
   8   1  28        3.25      -12.36     17.30 o
   9   1  28        0.21       11.77     22.10 o
  10   1  28       35.81       37.45     23.60 o
  11   1  28        2.92      -18.65     31.52 o
  12   1  28        3.12       33.09     31.14 o
  13   1  28       18.60       69.00     33.99 o
  14   1  28        0.83      -30.22     30.22 o
 -15   2  28        6.09       21.47     48.06 o
 -14   2  28       82.55       70.57     49.09 o
 -13   2  28        7.98       61.36     47.04 o
 -12   2  28       78.90       83.86     47.05 o
 -11   2  28       17.87        3.07     38.86 o
 -10   2  28       10.06      -33.75     33.75 o
  -9   2  28      795.45      765.95     78.85 o
  -8   2  28      531.17      528.16     65.51 o
  -7   2  28      665.86      620.44     67.57 o
  -6   2  28      210.96      181.67     37.62 o
  -5   2  28       14.67      -10.80     19.93 o
  -4   2  28      260.30      253.17     29.47 o
  -3   2  28      156.26      135.31     25.87 o
  -2   2  28       61.79       63.25     26.13 o
  -1   2  28      271.77      266.70     27.18 o
   0   2  28       96.77      125.84     19.24 o
   1   2  28      656.73      586.11     43.75 o
   2   2  28       27.53       30.96     16.10 o
   3   2  28       76.90       59.80     16.40 o
   4   2  28      112.68       87.97     25.58 o
   5   2  28       17.65        2.90     18.99 o
   6   2  28       23.47       20.65     20.05 o
   7   2  28        3.98      -20.91     22.75 o
   8   2  28        8.56       16.49     29.77 o
   9   2  28       65.09       87.60     25.84 o
  10   2  28      172.38      187.76     58.76 o
  11   2  28       65.76      102.72     54.58 o
  12   2  28       20.55        2.98     30.37 o
  13   2  28       18.52      -49.07     58.81 o
 -14   3  28        2.32      -12.27     41.93 o
 -13   3  28        0.73       20.45     42.95 o
 -12   3  28        6.23      -29.17     67.49 o
 -11   3  28      123.82      127.13     39.96 o
 -10   3  28       19.43       -1.17     51.13 o
  -9   3  28      120.22       66.63    137.05 o
  -8   3  28        0.70      -19.35     33.52 o
  -7   3  28        2.61      -18.48     18.48 o
  -6   3  28       36.77       26.64     19.70 o
  -5   3  28       70.38       84.59     23.14 o
  -4   3  28      294.43      279.65     25.89 o
  -3   3  28       51.74       94.95     33.42 o
  -2   3  28       29.67       30.00     23.87 o
  -1   3  28       14.97       -8.23     23.47 o
   0   3  28       18.35       -3.25     21.52 o
   1   3  28       96.02       23.90     47.98 o
   2   3  28      388.42      347.92     54.90 o
   3   3  28      288.49      242.27     48.70 o
   4   3  28      138.42       13.29     94.61 o
   5   3  28        3.52      -24.54     61.87 o
   6   3  28        0.05      -58.70     62.38 o
   7   3  28       35.42       70.02     66.88 o
   8   3  28        0.55       52.41    112.86 o
   9   3  28      114.57      156.41     72.54 o
  10   3  28        9.70      137.50    143.68 o
  11   3  28        0.03      -11.25     43.97 o
  12   3  28       11.07       17.38     52.15 o
 -12   4  28       15.56      -99.19    129.87 o
 -11   4  28      213.59      224.02    148.32 o
 -10   4  28      346.28      177.00    141.19 o
  -9   4  28       82.28       76.51     67.05 o
  -8   4  28       41.41        6.64     43.16 o
  -7   4  28       81.84      102.12     33.02 o
  -6   4  28       89.38       43.36     27.80 o
  -5   4  28       32.08        8.90     26.91 o
  -4   4  28       16.43       22.03     26.79 o
  -3   4  28        3.86        9.11     31.54 o
  -2   4  28       31.76       41.57     34.22 o
  -1   4  28      108.48      102.18     37.68 o
   0   4  28       11.12      -29.78     29.78 o
   1   4  28        4.33       -0.34     26.54 o
   2   4  28        9.27      -33.16     33.16 o
   3   4  28       55.80       60.90     37.31 o
   4   4  28       10.68      -30.16     30.16 o
   5   4  28        0.37       43.42     48.57 o
   6   4  28        5.24      -34.19     79.76 o
   7   4  28        2.29        7.16     40.90 o
   8   4  28       15.61       98.17     50.11 o
   9   4  28        0.08       11.25     46.02 o
  -8   5  28       70.88       64.78     51.02 o
  -7   5  28       34.51       51.23     44.33 o
  -6   5  28        0.00       12.46     38.78 o
  -5   5  28       14.29      -28.60     33.19 o
  -4   5  28       37.33       48.82     32.85 o
  -3   5  28        5.04       24.19     30.37 o
  -2   5  28       22.12       -1.62     30.39 o
  -1   5  28       85.98       16.11     35.17 o
   0   5  28       32.53       44.95     54.96 o
   1   5  28        8.82      -54.09     64.42 o
   2   5  28       42.33      -26.59    109.42 o
   3   5  28        5.60     -103.28    103.28 o
   4   5  28       31.07       64.43     49.09 o
   5   5  28        0.11       76.69     51.13 o
   6   5  28       29.60       69.54     54.20 o
 -15   1  29        0.58       42.95     49.08 o
 -14   1  29       14.22       30.68     46.02 o
 -13   1  29       27.70       52.15     48.06 o
 -12   1  29        8.78        0.00     41.93 o
 -11   1  29      227.50      240.40     55.24 o
 -10   1  29      105.67       98.19     46.03 o
  -9   1  29      283.89      272.85     41.59 o
  -8   1  29      227.89      256.95     78.77 o
  -7   1  29      536.52      625.60     54.16 o
  -6   1  29       17.63       13.00     59.82 o
  -5   1  29       21.97       61.37     34.07 o
  -4   1  29      200.18      204.04     34.69 o
  -3   1  29     1841.17     1894.26     65.64 o
  -2   1  29       50.99       53.14     25.80 o
  -1   1  29       81.99       62.17     18.95 o
   0   1  29      478.01      451.55     27.78 o
   1   1  29        0.18        4.62     17.80 o
   2   1  29       79.26       54.88     18.92 o
   3   1  29       28.40       39.36     16.23 o
   4   1  29       60.46      103.67     17.58 o
   5   1  29       71.69        7.80     17.90 o
   6   1  29        3.24        1.11     16.80 o
   7   1  29        0.26        9.18     17.12 o
   8   1  29       54.40       81.78     20.64 o
   9   1  29       20.84       73.91     27.82 o
  10   1  29       72.41       81.61     27.77 o
  11   1  29       51.83       76.23     30.96 o
  12   1  29        0.02       24.13     29.89 o
  13   1  29      114.71      130.09     60.31 o
 -14   2  29        0.00      -22.50     41.93 o
 -13   2  29        0.83      -20.45     41.93 o
 -12   2  29        0.36       43.97     42.95 o
 -11   2  29       28.78       36.82     40.91 o
 -10   2  29      168.00      197.42     52.17 o
  -9   2  29        9.32       27.61     38.86 o
  -8   2  29      263.07      206.66     50.13 o
  -7   2  29       16.43      -12.27     34.77 o
  -6   2  29       56.67       83.88     33.28 o
  -5   2  29       25.18       17.28     28.49 o
  -4   2  29        7.29      -11.95     21.41 o
  -3   2  29        1.55       20.85     22.58 o
  -2   2  29       14.28        7.99     19.68 o
  -1   2  29      883.90      913.77     46.10 o
   0   2  29      179.16      149.05     20.77 o
   1   2  29       57.08       62.46     17.21 o
   2   2  29        1.75      -15.12     15.12 o
   3   2  29        0.20      -14.01     14.01 o
   4   2  29        5.61        1.00     24.35 o
   5   2  29      120.53       85.38     32.04 o
   6   2  29       82.38       72.32     27.08 o
   7   2  29       23.73        7.96     30.15 o
   8   2  29        1.39        9.96     29.02 o
   9   2  29       92.98      115.17     39.21 o
  10   2  29        5.98       22.60     31.18 o
  11   2  29       66.08       63.06     65.25 o
  12   2  29        7.14       37.80     33.73 o
 -13   3  29       75.09       74.66     47.04 o
 -12   3  29       11.13        3.07     39.88 o
 -11   3  29        0.58        1.25     76.69 o
 -10   3  29       89.11       36.69     69.55 o
  -9   3  29       10.67      -19.77     59.82 o
  -8   3  29      110.39       33.27     42.30 o
  -7   3  29       15.22        0.09     21.37 o
  -6   3  29       39.53       59.82     21.71 o
  -5   3  29        7.85       -5.14     20.00 o
  -4   3  29        0.19        7.51     18.54 o
  -3   3  29      527.71      578.21     54.19 o
  -2   3  29       11.31      -13.98     31.12 o
  -1   3  29        9.52        7.27     24.58 o
   0   3  29       60.31       71.84     24.76 o
   1   3  29      232.32      230.01     31.38 o
   2   3  29        0.03      -27.64     27.64 o
   3   3  29        7.93      -32.83     32.83 o
   4   3  29       36.58       37.51     49.60 o
   5   3  29       13.82      -23.17     81.81 o
   6   3  29       31.20      -37.11     37.11 o
   7   3  29        8.03       -8.67     96.64 o
   8   3  29        0.01      -62.77    127.31 o
   9   3  29       41.35      195.14    104.82 o
  10   3  29       82.55      160.37    100.74 o
  11   3  29        3.29      -11.25     46.02 o
 -11   4  29        0.30      -50.11    139.07 o
 -10   4  29        7.97     -114.53    114.53 o
  -9   4  29       18.05      -65.45    101.24 o
  -8   4  29       13.04      -55.78     55.78 o
  -7   4  29       78.95       78.26     30.33 o
  -6   4  29        3.68        2.73     33.51 o
  -5   4  29        0.14       -4.78     26.97 o
  -4   4  29       35.64       45.92     29.12 o
  -3   4  29      347.96      308.65     49.88 o
  -2   4  29       48.86       28.53     35.36 o
  -1   4  29       68.38       56.57     38.27 o
   0   4  29       17.99      -33.20     33.20 o
   1   4  29       71.11       11.86     28.96 o
   2   4  29       41.50      -35.63     35.63 o
   3   4  29       12.85      -37.75     37.75 o
   4   4  29       13.88      -13.78     38.32 o
   5   4  29        6.78      -65.81    131.40 o
   6   4  29        5.91       42.95     46.02 o
   7   4  29      118.80      131.94     57.28 o
   8   4  29        1.23      -11.25     46.02 o
   9   4  29       29.00       41.93     52.15 o
  -7   5  29       13.93      -45.30     62.60 o
  -6   5  29       80.33       53.34     43.02 o
  -5   5  29       34.00       40.62     39.23 o
  -4   5  29      230.54      176.93     67.52 o
  -3   5  29      317.65      367.24     57.06 o
  -2   5  29        0.00       21.60     35.25 o
  -1   5  29       32.19       28.99     36.19 o
   0   5  29        9.46       -5.29     51.34 o
   1   5  29        0.08      -53.52     89.48 o
   2   5  29       34.73     -108.40    108.40 o
   3   5  29       40.91       33.79     43.52 o
   4   5  29        0.00       73.63     51.13 o
   5   5  29       10.73       21.47     47.04 o
 -15   0  30        0.10      -26.59     44.99 o
 -14   0  30       45.03       81.81     51.13 o
 -13   0  30       76.12      166.70     56.25 o
 -12   0  30       47.64       32.73     47.04 o
 -11   0  30      138.73       87.96     48.07 o
 -10   0  30      239.94      277.24     61.38 o
  -9   0  30      160.93       85.92     50.12 o
  -8   0  30     1320.23     1290.49     93.28 o
  -7   0  30       74.17      109.43     52.16 o
  -6   0  30     1592.79     1512.83     98.46 o
  -5   0  30      617.02      674.69     78.83 o
  -4   0  30       40.13       30.68     48.07 o
  -3   0  30      666.12      681.94     80.89 o
  -2   0  30      615.21      487.35     76.79 o
  -1   0  30     2329.50     2225.15    123.28 o
   0   0  30      544.38      598.98     55.72 o
   1   0  30     1320.92     1413.02    138.28 o
   2   0  30        0.11      -10.22     27.11 o
   3   0  30      103.61       57.40     53.19 o
   4   0  30      374.17      421.21     46.70 o
   5   0  30       91.40      145.18     34.71 o
   6   0  30       22.58       50.70     32.88 o
   7   0  30      121.32      137.56     36.91 o
   8   0  30       18.96       -6.77     44.68 o
   9   0  30        2.23       54.23     33.12 o
  10   0  30        9.76       32.57     43.66 o
  11   0  30       32.45      108.82     37.04 o
  12   0  30       79.31      208.10     52.16 o
  13   0  30       40.96      114.54     60.34 o
 -15   1  30      245.22      245.51     67.52 o
 -14   1  30        0.04       39.88     47.04 o
 -13   1  30       72.62      124.77     52.16 o
 -12   1  30       10.07       39.88     43.97 o
 -11   1  30      203.58      132.98     52.17 o
 -10   1  30      805.86      797.58     60.81 o
  -9   1  30       34.88       26.47     35.28 o
  -8   1  30        0.07       -5.00     29.73 o
  -7   1  30       26.14       47.45     32.93 o
  -6   1  30       29.56      135.59     75.68 o
  -5   1  30      171.98      218.38     39.47 o
  -4   1  30       56.13       10.00     32.60 o
  -3   1  30       38.33       28.73     27.30 o
  -2   1  30       56.43       63.52     28.85 o
  -1   1  30      558.72      572.87     35.16 o
   0   1  30      364.65      368.74     30.44 o
   1   1  30       64.70       43.76     19.26 o
   2   1  30      861.84      830.76     37.73 o
   3   1  30      454.05      417.43     25.59 o
   4   1  30       20.94       17.30     16.18 o
   5   1  30        3.70        9.31     17.83 o
   6   1  30       15.21        3.96     17.62 o
   7   1  30       34.40       27.44     18.27 o
   8   1  30       22.12      -14.90     28.77 o
   9   1  30      137.09      166.65     38.14 o
  10   1  30       50.51       95.17     33.65 o
  11   1  30      132.59      116.53     32.59 o
  12   1  30        3.88       66.58     32.81 o
  13   1  30      212.41      264.68     41.69 o
 -14   2  30       29.58       92.04     51.13 o
 -13   2  30       10.96       44.99     46.02 o
 -12   2  30       18.58       48.06     45.00 o
 -11   2  30        2.81       12.27     39.88 o
 -10   2  30        7.67        0.00     38.86 o
  -9   2  30       44.94        4.09     37.84 o
  -8   2  30      325.71      351.97     57.30 o
  -7   2  30      166.61      200.49     49.10 o
  -6   2  30      296.02      253.10     42.90 o
  -5   2  30       40.39       32.09     28.94 o
  -4   2  30      135.16      142.28     47.05 o
  -3   2  30       39.85       -0.52     23.80 o
  -2   2  30      192.22      196.25     26.72 o
  -1   2  30       58.91       69.79     20.23 o
   0   2  30       10.69      -10.89     16.11 o
   1   2  30       78.58       56.77     18.23 o
   2   2  30      254.30      253.89     22.52 o
   3   2  30       21.62       34.70     15.71 o
   4   2  30      374.31      309.13     36.81 o
   5   2  30       30.50       27.25     33.90 o
   6   2  30        2.30      -16.41     30.12 o
   7   2  30        3.32       14.44     31.31 o
   8   2  30       64.69       48.72     37.66 o
   9   2  30       49.45       69.44     34.30 o
  10   2  30        9.81       40.63     30.34 o
  11   2  30       68.76       80.60     35.24 o
  12   2  30        0.89        8.04     34.36 o
 -13   3  30       30.02       20.45     45.00 o
 -12   3  30       83.92      108.41     48.07 o
 -11   3  30       22.56      -28.63     35.79 o
 -10   3  30        6.87       30.68     36.81 o
  -9   3  30        0.14       -9.39     30.69 o
  -8   3  30       15.93        2.49     29.18 o
  -7   3  30       18.92      -22.57     26.18 o
  -6   3  30        2.69       -7.31     20.60 o
  -5   3  30       83.48       86.42     24.74 o
  -4   3  30       23.52       34.29     19.96 o
  -3   3  30       40.70       -3.81     31.40 o
  -2   3  30        0.36      -24.99     24.99 o
  -1   3  30      140.05      131.05     42.70 o
   0   3  30        0.20       -3.22     22.73 o
   1   3  30      670.60      604.35     44.59 o
   2   3  30       17.39        2.29     23.92 o
   3   3  30      133.58      104.91     43.55 o
   4   3  30       66.33       57.18     42.26 o
   5   3  30       25.20       12.34     39.60 o
   6   3  30        0.89      -34.82     34.82 o
   7   3  30        3.32      -41.75     65.45 o
   8   3  30       34.62      -22.24     68.52 o
   9   3  30       37.97       68.52     53.18 o
  10   3  30       79.26       86.93     55.23 o
  11   3  30        6.02      -30.68     42.95 o
 -10   4  30       27.51       -3.07    137.03 o
  -9   4  30        0.03      -65.38     65.38 o
  -8   4  30      161.29       29.33     66.98 o
  -7   4  30       20.41       18.54     41.19 o
  -6   4  30        0.06        5.91     28.35 o
  -5   4  30        0.04       23.19     27.89 o
  -4   4  30        0.36      -25.29     25.29 o
  -3   4  30      102.04       83.46     39.61 o
  -2   4  30       56.45       47.07     37.54 o
  -1   4  30       71.21       18.14     36.91 o
   0   4  30       89.74       63.03     44.77 o
   1   4  30      103.21       82.08     42.29 o
   2   4  30       68.09        8.53     51.52 o
   3   4  30        5.32      -11.29    105.33 o
   4   4  30        4.68       -5.41     89.99 o
   5   4  30        2.51       -1.02     44.99 o
   6   4  30        0.87      -20.45     42.95 o
   7   4  30       28.51      -20.45     47.04 o
   8   4  30       55.81       99.20     56.25 o
  -6   5  30        0.38      -19.57     37.35 o
  -5   5  30       39.77      -14.85     65.93 o
  -4   5  30       28.92       41.96     39.89 o
  -3   5  30       17.44       33.03     37.14 o
  -2   5  30       82.67       94.02     39.61 o
  -1   5  30       20.67      -15.02     72.14 o
   0   5  30       31.25      -15.43     51.66 o
   1   5  30       16.11      -11.37    108.91 o
   2   5  30        1.44       56.60     56.39 o
   3   5  30       16.37      -36.90     36.90 o
   4   5  30        2.12      -20.45     47.04 o
 -14   1  31       13.02       85.90     52.15 o
 -13   1  31        2.14       49.08     49.08 o
 -12   1  31       22.30       27.61     45.00 o
 -11   1  31        3.47       82.83     46.02 o
 -10   1  31       24.12       43.04     33.89 o
  -9   1  31      283.38      270.57     83.89 o
  -8   1  31        1.70      -10.37     29.45 o
  -7   1  31      156.14      201.32     40.55 o
  -6   1  31       96.20       53.14     33.42 o
  -5   1  31        0.61       22.69     32.21 o
  -4   1  31      631.84      581.33     53.75 o
  -3   1  31       34.52       11.56     27.99 o
  -2   1  31       46.41       85.96     28.85 o
  -1   1  31      685.69      732.41     53.51 o
   0   1  31       59.95       70.70     37.44 o
   1   1  31        4.01       13.64     20.61 o
   2   1  31       10.15       61.48     22.69 o
   3   1  31       30.46        1.53     27.44 o
   4   1  31       59.36       12.44     17.76 o
   5   1  31        0.00       16.85     18.91 o
   6   1  31        0.89       60.26     21.89 o
   7   1  31       18.61       39.81     22.87 o
   8   1  31        2.36        8.39     33.28 o
   9   1  31        2.34       16.67     27.62 o
  10   1  31        1.01       -4.33     37.45 o
  11   1  31      131.72      152.35     46.96 o
  12   1  31       92.55       82.32     34.58 o
 -14   2  31       52.93       97.15     53.18 o
 -13   2  31       53.70       90.00     51.13 o
 -12   2  31       24.48       57.27     46.02 o
 -11   2  31       19.45       27.61     43.97 o
 -10   2  31       29.20      -12.27     38.86 o
  -9   2  31       40.45        8.18     39.88 o
  -8   2  31       33.83       43.97     38.86 o
  -7   2  31        1.49       -6.14     34.77 o
  -6   2  31      226.01      198.55     40.12 o
  -5   2  31       42.30       51.07     32.35 o
  -4   2  31       21.66       44.52     30.35 o
  -3   2  31      303.14      321.09     41.97 o
  -2   2  31      323.95      285.30     31.92 o
  -1   2  31        8.58       23.86     18.50 o
   0   2  31      956.48      964.51     49.74 o
   1   2  31       47.82       48.32     18.27 o
   2   2  31      439.84      478.11     28.19 o
   3   2  31       32.05       44.44     17.38 o
   4   2  31      120.03      102.32     27.10 o
   5   2  31      128.47       61.77     29.05 o
   6   2  31       31.02       18.53     22.38 o
   7   2  31       25.41       -2.76     37.54 o
   8   2  31       12.01        6.78     34.07 o
   9   2  31       11.98      -17.93     36.51 o
  10   2  31       84.74       88.27     32.08 o
  11   2  31      137.12      165.02     50.78 o
 -12   3  31      119.48      104.32     48.07 o
 -11   3  31       97.80      138.07     48.07 o
 -10   3  31       15.75       23.52     37.84 o
  -9   3  31      118.76      164.67     43.98 o
  -8   3  31        0.47       -7.16     31.70 o
  -7   3  31       20.51       20.51     28.13 o
  -6   3  31       16.36       29.14     23.28 o
  -5   3  31       90.38      114.97     30.17 o
  -4   3  31        7.55      -17.99     30.47 o
  -3   3  31       10.15      -30.69     33.99 o
  -2   3  31       64.56       43.10     31.04 o
  -1   3  31       28.10      -33.43     34.39 o
   0   3  31       47.47       64.04     27.22 o
   1   3  31       25.29       -1.28     30.19 o
   2   3  31      263.94      225.30     32.88 o
   3   3  31        6.26      -20.49     52.31 o
   4   3  31        7.53       -1.39     38.43 o
   5   3  31        3.26      -11.50     38.95 o
   6   3  31        0.46      -37.76     37.76 o
   7   3  31        0.59      -15.79    112.49 o
   8   3  31       44.16      154.42     60.34 o
   9   3  31       12.02       13.29     47.04 o
  10   3  31       52.34      107.38     57.27 o
 -10   4  31        1.06     -126.80    126.80 o
  -9   4  31       21.05      -88.89    118.62 o
  -8   4  31       14.78      -89.20    130.90 o
  -7   4  31        1.50       50.32     64.46 o
  -6   4  31        2.13       26.02     47.35 o
  -5   4  31        0.55       -6.01     29.27 o
  -4   4  31        4.21      -15.38     28.63 o
  -3   4  31       73.15       32.81     59.34 o
  -2   4  31       25.78      -34.40     37.05 o
  -1   4  31      239.02      137.54     45.83 o
   0   4  31       58.75       58.27     45.16 o
   1   4  31       88.79       24.71     72.60 o
   2   4  31        7.68        9.02     30.94 o
   3   4  31        0.69      -66.21     66.98 o
   4   4  31        3.25      -32.79     83.85 o
   5   4  31        8.18       27.61     48.06 o
   6   4  31       40.59       78.74     53.18 o
   7   4  31       47.59       35.79     53.18 o
   8   4  31        0.01       -8.18     50.11 o
  -5   5  31       53.41       45.74     61.05 o
  -4   5  31      180.63      303.76     56.18 o
  -3   5  31       17.70      -34.27     91.96 o
  -2   5  31        0.46      -33.81     41.95 o
  -1   5  31        3.75      -10.18     42.65 o
   0   5  31        1.02      -61.36     81.30 o
   1   5  31       35.33       25.52     59.31 o
   2   5  31       23.49      -55.32    103.80 o
   3   5  31        1.09      -69.54     69.54 o
 -14   0  32      468.20      429.79     76.75 o
 -13   0  32       30.40       65.45     49.09 o
 -12   0  32       15.64       14.32     48.06 o
 -11   0  32        7.17      108.40     52.15 o
 -10   0  32       28.24       64.43     48.06 o
  -9   0  32      566.07      634.61     80.86 o
  -8   0  32      184.37      257.78     60.35 o
  -7   0  32      605.89      584.52     77.80 o
  -6   0  32      208.68      168.79     55.24 o
  -5   0  32      554.87      496.46     75.75 o
  -4   0  32      275.86      262.94     61.39 o
  -3   0  32      123.81      186.16     58.30 o
  -2   0  32      320.97      307.99     66.51 o
  -1   0  32        1.95      -14.32     49.08 o
   0   0  32        0.54      -47.04     49.08 o
   1   0  32        1.68        2.76     50.11 o
   2   0  32        1.68      -25.78     25.78 o
   3   0  32        3.84       -0.06     30.70 o
   4   0  32        0.00      -11.85     29.42 o
   5   0  32      192.40      217.95     50.62 o
   6   0  32      115.72       76.58     33.71 o
   7   0  32        2.51       -8.11     38.82 o
   8   0  32        0.36       30.77     35.68 o
   9   0  32       76.21      107.16     37.58 o
  10   0  32        6.17        4.86     33.52 o
  11   0  32       33.17      100.40     56.25 o
  12   0  32        8.75       70.96     39.69 o
 -14   1  32        8.13       16.36     47.04 o
 -13   1  32       54.79      124.77     52.16 o
 -12   1  32      306.31      240.42     60.36 o
 -11   1  32       74.30       80.79     49.09 o
 -10   1  32       17.76        7.30     32.90 o
  -9   1  32      530.32      521.87     53.01 o
  -8   1  32      176.36      187.19     39.18 o
  -7   1  32       60.62       38.76     33.17 o
  -6   1  32       13.33       -3.89     35.28 o
  -5   1  32      345.89      328.93     46.33 o
  -4   1  32       23.65       85.92     39.37 o
  -3   1  32       55.77       59.62     30.32 o
  -2   1  32        6.87      -25.76     25.76 o
  -1   1  32       43.58       52.93     29.38 o
   0   1  32      449.28      478.02     35.81 o
   1   1  32       16.82       40.09     22.47 o
   2   1  32       29.92       76.88     23.45 o
   3   1  32       80.64      113.14     25.40 o
   4   1  32        8.09       15.26     21.19 o
   5   1  32        2.66      -20.63     20.63 o
   6   1  32       18.38       61.71     28.77 o
   7   1  32        0.05       19.93     27.44 o
   8   1  32        0.60      -25.14     26.51 o
   9   1  32       86.48      144.20     66.17 o
  10   1  32        1.19       -4.94     30.25 o
  11   1  32        4.29        2.57     30.88 o
  12   1  32      197.79      204.20     40.22 o
 -13   2  32        6.33       14.32     48.06 o
 -12   2  32       18.76      -23.52     40.91 o
 -11   2  32       35.42       55.22     46.02 o
 -10   2  32      115.16       80.80     48.07 o
  -9   2  32       25.71       37.84     39.88 o
  -8   2  32       21.35        4.09     37.84 o
  -7   2  32       61.54       53.18     40.91 o
  -6   2  32       25.95       85.65     36.83 o
  -5   2  32       39.27       71.40     48.58 o
  -4   2  32       73.46       57.76     32.35 o
  -3   2  32      129.05      126.36     62.90 o
  -2   2  32      395.77      500.99     43.76 o
  -1   2  32       24.12       69.74     24.06 o
   0   2  32      152.32      191.05     23.52 o
   1   2  32      126.62      139.53     25.08 o
   2   2  32       27.77       37.36     18.09 o
   3   2  32      604.49      596.02     40.29 o
   4   2  32        4.94      -29.24     29.24 o
   5   2  32      101.06       71.77     31.71 o
   6   2  32      248.36      307.35     50.52 o
   7   2  32      283.37      354.74     33.74 o
   8   2  32       11.32      -20.28     41.30 o
   9   2  32        0.16       52.26     27.21 o
  10   2  32       90.59       79.01     28.27 o
  11   2  32       14.73       21.32     28.09 o
 -12   3  32       27.59       54.20     46.02 o
 -11   3  32        6.99       21.47     39.88 o
 -10   3  32       18.76       63.40     41.93 o
  -9   3  32      132.42      212.74     48.07 o
  -8   3  32       53.00       48.07     36.82 o
  -7   3  32       29.26       26.03     30.27 o
  -6   3  32        0.69        5.15     23.63 o
  -5   3  32       85.56      109.66     38.86 o
  -4   3  32      174.48      179.45     29.36 o
  -3   3  32        5.77      -40.90     40.90 o
  -2   3  32       14.69       12.05     40.92 o
  -1   3  32        7.49      -27.18     28.05 o
   0   3  32      771.39      756.34     65.08 o
   1   3  32       59.64       54.29     27.61 o
   2   3  32       20.06       -1.13     31.91 o
   3   3  32        6.24      -24.13     24.13 o
   4   3  32       21.62      -48.06     48.06 o
   5   3  32       53.91       33.70     93.06 o
   6   3  32        2.31      -86.79     94.59 o
   7   3  32       20.63        5.11     47.04 o
   8   3  32        0.05       27.61     50.11 o
   9   3  32        5.03       41.93     54.20 o
  -9   4  32       92.56       47.05    140.11 o
  -8   4  32       32.25      -75.98    105.84 o
  -7   4  32      111.36      -25.36     63.64 o
  -6   4  32        5.43      -53.74     59.16 o
  -5   4  32        1.57      -35.00     35.00 o
  -4   4  32        6.07      -39.06     39.06 o
  -3   4  32        0.07      -46.64     46.64 o
  -2   4  32       17.83      -39.32     41.33 o
  -1   4  32        0.35      -16.43     45.54 o
   0   4  32       30.82      -20.04     46.38 o
   1   4  32        2.99       40.80     51.97 o
   2   4  32        0.14        2.11     42.89 o
   3   4  32        0.48        5.43     36.47 o
   4   4  32        2.26      -27.61     42.95 o
   5   4  32       11.76        5.11     47.04 o
   6   4  32       36.54        5.11     51.13 o
   7   4  32       94.61      152.39     67.50 o
  -3   5  32       14.09      -38.80     38.80 o
  -2   5  32       40.19       -4.80     43.22 o
  -1   5  32        2.94       19.53     59.51 o
   0   5  32        0.03      -45.52     45.52 o
   1   5  32       45.57       64.45     66.47 o
 -14   1  33        0.09        3.07     49.08 o
 -13   1  33       16.45       65.45     51.13 o
 -12   1  33      195.48      269.02     66.49 o
 -11   1  33      185.76      192.30     56.26 o
 -10   1  33        2.74       11.05     33.78 o
  -9   1  33      573.23      676.47     59.23 o
  -8   1  33        0.21        8.98     31.94 o
  -7   1  33      460.22      491.03     53.18 o
  -6   1  33      962.81     1039.56    126.50 o
  -5   1  33       88.12       57.93     42.96 o
  -4   1  33        4.62        9.20     35.28 o
  -3   1  33       91.63       95.08     37.13 o
  -2   1  33        1.95       -1.16     27.85 o
  -1   1  33      230.26      187.45     35.21 o
   0   1  33      100.89      125.04     26.63 o
   1   1  33      274.71      344.80     39.13 o
   2   1  33       21.82       -3.86     26.30 o
   3   1  33      191.07      218.95     33.25 o
   4   1  33      330.20      335.22     45.19 o
   5   1  33       74.19      119.61     25.02 o
   6   1  33       60.13       87.54     25.33 o
   7   1  33       14.35      -15.26     20.80 o
   8   1  33       57.47      101.19     23.62 o
   9   1  33      102.29       68.69     47.75 o
  10   1  33        5.67        7.97     30.64 o
  11   1  33       19.97       -6.67     31.15 o
 -13   2  33        0.77       20.45     49.08 o
 -12   2  33       32.18       53.18     49.09 o
 -11   2  33       67.51       76.70     50.11 o
 -10   2  33       29.95      -38.86     38.86 o
  -9   2  33        3.94      111.46     46.02 o
  -8   2  33        1.09       71.58     41.93 o
  -7   2  33       82.66       52.16     40.91 o
  -6   2  33      169.88      125.82     46.03 o
  -5   2  33       65.09      100.98     35.91 o
  -4   2  33      121.11      105.37     35.29 o
  -3   2  33       44.81       98.59     34.21 o
  -2   2  33        3.64       36.23     27.19 o
  -1   2  33       63.17       76.50     24.48 o
   0   2  33       27.03       37.70     19.79 o
   1   2  33       51.23       44.55     24.46 o
   2   2  33      108.99      121.70     20.84 o
   3   2  33      377.63      399.15     36.77 o
   4   2  33       28.10        9.49     32.04 o
   5   2  33        3.77      -40.85     45.50 o
   6   2  33       38.11       14.64     35.63 o
   7   2  33       63.26        6.56     30.54 o
   8   2  33        0.13       16.51     24.03 o
   9   2  33        5.24        0.69     25.91 o
  10   2  33        1.36       -7.75     32.50 o
 -11   3  33       15.47       33.75     43.97 o
 -10   3  33       82.71       64.43     41.93 o
  -9   3  33       33.33      102.26     41.93 o
  -8   3  33        1.87       -4.09     33.75 o
  -7   3  33       44.03      -13.72     39.37 o
  -6   3  33       14.81       34.08     38.35 o
  -5   3  33        5.55       35.32     26.48 o
  -4   3  33      279.01      491.07     98.21 o
  -3   3  33        0.41       77.72     65.45 o
  -2   3  33      112.51       63.16     75.27 o
  -1   3  33       43.45       -6.54     39.87 o
   0   3  33      155.68       97.90     56.00 o
   1   3  33      221.33      235.75     47.85 o
   2   3  33       17.06        2.77     26.58 o
   3   3  33        3.85       -9.56     25.31 o
   4   3  33      126.40      144.60     47.16 o
   5   3  33       14.73      -10.98     92.04 o
   6   3  33       41.76      -73.40     85.90 o
   7   3  33       13.54       18.41     50.11 o
   8   3  33        8.19      -44.99     44.99 o
   9   3  33       27.68       71.58     57.27 o
  -8   4  33       32.15      -10.63     72.94 o
  -7   4  33      135.37       97.41     72.10 o
  -6   4  33      124.96      136.70     49.27 o
  -5   4  33       23.94        9.68     39.72 o
  -4   4  33       76.43       24.67     37.62 o
  -3   4  33       47.53      -14.24     53.73 o
  -2   4  33       96.66       -4.08     67.46 o
  -1   4  33       34.98      -20.75     57.27 o
   0   4  33        2.35       10.18     62.38 o
   1   4  33       20.53        2.13     49.70 o
   2   4  33        1.86       21.29     81.51 o
   3   4  33        2.37       48.73     39.46 o
   4   4  33       13.10       35.79     52.15 o
   5   4  33       28.10       24.54     50.11 o
   6   4  33        2.61       34.77     56.24 o
 -13   0  34      451.65      397.03     74.70 o
 -12   0  34      508.94      390.93     73.68 o
 -11   0  34      692.30      637.76     85.99 o
 -10   0  34       44.53      227.03     65.45 o
  -9   0  34      698.48      900.90     95.21 o
  -8   0  34      947.62      943.29     97.30 o
  -7   0  34       71.03       37.84     49.09 o
  -6   0  34       88.64       75.68     49.09 o
  -5   0  34      991.27      976.21     95.26 o
  -4   0  34     1061.10      860.58     91.18 o
  -3   0  34      574.48      671.50     87.01 o
  -2   0  34      199.28      243.46     65.47 o
  -1   0  34      253.95      237.35     68.54 o
   0   0  34        9.92       20.45     53.18 o
   1   0  34      233.23      160.61     67.52 o
   2   0  34       33.87       19.19     32.53 o
   3   0  34        3.87        0.57     32.15 o
   4   0  34       30.37      109.04     39.07 o
   5   0  34        6.34        3.65     42.95 o
   6   0  34       37.68       65.30     36.03 o
   7   0  34        5.64      -14.60     56.23 o
   8   0  34      108.62      100.26     42.92 o
   9   0  34        2.26        7.72     36.29 o
  10   0  34      109.84      157.89     64.43 o
  11   0  34      233.99      498.78     62.91 o
 -13   1  34       36.57        8.18     49.09 o
 -12   1  34       27.23       17.38     52.15 o
 -11   1  34       96.72      112.50     52.16 o
 -10   1  34        0.35       -7.92     33.78 o
  -9   1  34      651.56      627.80     58.99 o
  -8   1  34       96.86      101.11     38.87 o
  -7   1  34       18.91       50.00     35.53 o
  -6   1  34      358.47      338.81     47.69 o
  -5   1  34       42.48       35.72     35.11 o
  -4   1  34       27.93       79.12     43.97 o
  -3   1  34       49.56       94.25     33.54 o
  -2   1  34        0.04       67.74     31.09 o
  -1   1  34       34.05       25.74     29.86 o
   0   1  34        5.77       17.61     28.78 o
   1   1  34       56.75       59.26     33.25 o
   2   1  34        0.06      -15.92     24.82 o
   3   1  34        6.17      -15.60     25.51 o
   4   1  34       21.10       11.96     27.07 o
   5   1  34       36.83       21.94     34.11 o
   6   1  34       54.32       70.90     33.10 o
   7   1  34       26.71       23.99     23.03 o
   8   1  34       46.05       75.74     32.32 o
   9   1  34        1.72      -35.26     36.76 o
  10   1  34        9.30       11.16     32.48 o
  11   1  34       11.71        8.49     33.15 o
 -12   2  34       35.64       68.52     48.06 o
 -11   2  34        1.14      106.35     51.13 o
 -10   2  34       61.78       52.16     47.04 o
  -9   2  34        9.46      -15.34     37.84 o
  -8   2  34      233.35      221.99     52.17 o
  -7   2  34       11.00       12.27     35.79 o
  -6   2  34        1.34       38.86     39.88 o
  -5   2  34      158.85       93.29     59.33 o
  -4   2  34      131.07      153.99     37.01 o
  -3   2  34       63.62      130.97     32.05 o
  -2   2  34       18.54       47.62     27.71 o
  -1   2  34      372.66      426.93     44.16 o
   0   2  34      266.77      270.43     69.70 o
   1   2  34      265.30      324.54     31.03 o
   2   2  34      134.33      160.13     22.56 o
   3   2  34        1.36      -19.38     23.19 o
   4   2  34       14.28       16.45     24.44 o
   5   2  34      172.51      132.04     54.06 o
   6   2  34       13.03       16.96     31.88 o
   7   2  34        1.13      -39.01     39.01 o
   8   2  34        0.45       -3.48     30.11 o
   9   2  34        0.12        4.59     30.34 o
  10   2  34       53.14       54.67     35.29 o
 -10   3  34        0.31      -14.32     39.88 o
  -9   3  34       46.08       96.13     42.95 o
  -8   3  34       46.36       37.84     38.86 o
  -7   3  34      151.40      118.55    106.89 o
  -6   3  34       84.74       42.82     31.44 o
  -5   3  34       35.13       37.82     48.06 o
  -4   3  34       41.98      121.70     71.59 o
  -3   3  34      356.71      508.52    103.34 o
  -2   3  34        4.27       29.66     58.29 o
  -1   3  34       31.82      -15.24     39.99 o
   0   3  34       18.29       13.05     33.61 o
   1   3  34        0.13      -19.32     33.77 o
   2   3  34        0.41        7.81     38.08 o
   3   3  34        6.23        0.86     28.23 o
   4   3  34       66.64       18.02     85.42 o
   5   3  34       11.91      -56.16    146.23 o
   6   3  34        0.01      -46.02     46.02 o
   7   3  34       11.33      -31.70     49.09 o
   8   3  34       41.98       78.74     64.43 o
  -7   4  34        0.26        2.16     73.97 o
  -6   4  34        0.77       41.32     71.23 o
  -5   4  34        1.32      -36.36     36.36 o
  -4   4  34       62.75       55.33     52.52 o
  -3   4  34        2.46       81.81     70.56 o
  -2   4  34       40.14       -6.40     93.57 o
  -1   4  34       23.31      -20.50     84.37 o
   0   4  34       23.20       35.42     86.41 o
   1   4  34       55.63       29.02     56.83 o
   2   4  34       64.15      113.54     45.00 o
   3   4  34        1.20      -24.80     34.51 o
   4   4  34       12.85       -7.68     36.35 o
   5   4  34        1.42       37.84     58.29 o
 -12   1  35        1.59      -26.59     47.04 o
 -11   1  35      137.10      181.04     59.32 o
 -10   1  35       56.49       85.38     38.73 o
  -9   1  35        0.88       18.87     34.62 o
  -8   1  35       11.74       39.01     33.78 o
  -7   1  35       54.91        8.79     34.88 o
  -6   1  35        4.95      -16.70     33.83 o
  -5   1  35       64.17      142.41     68.01 o
  -4   1  35      519.70      520.48     54.87 o
  -3   1  35       83.79      119.66     38.33 o
  -2   1  35       17.07      -15.06     29.51 o
  -1   1  35      131.70      141.06     61.02 o
   0   1  35        1.03       58.73     26.32 o
   1   1  35       14.21       25.92     27.78 o
   2   1  35       43.00       46.53     43.03 o
   3   1  35       11.33      -21.33     31.13 o
   4   1  35        5.33        9.46     37.25 o
   5   1  35       30.38        2.58     26.84 o
   6   1  35       19.42       -1.34     22.83 o
   7   1  35        0.04       12.81     32.06 o
   8   1  35        0.10      -17.65     33.65 o
   9   1  35       38.90       81.34     34.27 o
  10   1  35        3.56        2.01     33.25 o
 -12   2  35       83.70       30.68     50.11 o
 -11   2  35      154.82      224.00     61.37 o
 -10   2  35        2.36       41.93     46.02 o
  -9   2  35       33.11       31.70     45.00 o
  -8   2  35       66.54      100.22     48.07 o
  -7   2  35      113.34       93.07     47.05 o
  -6   2  35        0.01       30.68     40.90 o
  -5   2  35      116.84      129.51     39.47 o
  -4   2  35        5.49        3.32     31.62 o
  -3   2  35       96.64       72.26     30.22 o
  -2   2  35       14.65       44.38     36.49 o
  -1   2  35       18.47       36.07     36.31 o
   0   2  35        5.21       32.69     22.28 o
   1   2  35        9.42       31.56     22.25 o
   2   2  35       28.03       20.58     20.26 o
   3   2  35        3.50      -41.28     41.28 o
   4   2  35       40.30      -17.37     61.23 o
   5   2  35       13.19       18.82     90.53 o
   6   2  35       16.06       15.63     50.31 o
   7   2  35       44.04      -25.00     68.08 o
   8   2  35        3.48       16.27     31.34 o
   9   2  35        0.43      -30.21     30.21 o
 -10   3  35       12.66      -38.86     38.86 o
  -9   3  35       30.93      -16.36     37.84 o
  -8   3  35        2.62       43.97     38.86 o
  -7   3  35       56.81       99.34     39.88 o
  -6   3  35       11.34       18.15     30.75 o
  -5   3  35       99.37      135.78     36.82 o
  -4   3  35        9.49       88.97     78.74 o
  -3   3  35      358.43      480.89    101.29 o
  -2   3  35       87.80      135.00     73.64 o
  -1   3  35      217.19      237.69     77.23 o
   0   3  35       17.10       35.26     41.34 o
   1   3  35       17.62      -33.05     51.31 o
   2   3  35      179.57      194.76     64.67 o
   3   3  35        5.85      -58.96     62.65 o
   4   3  35      137.87      111.12     68.90 o
   5   3  35       68.36       49.94     36.71 o
   6   3  35        0.32      -43.78     43.78 o
   7   3  35       76.73      -14.17    116.59 o
  -6   4  35        0.44      -66.47     66.47 o
  -5   4  35       98.30       69.85    110.46 o
  -4   4  35        0.35      -32.33     43.11 o
  -3   4  35        3.19       16.36     64.42 o
  -2   4  35       15.93        1.02     65.45 o
  -1   4  35        1.02      -73.24     95.10 o
   0   4  35        0.73      -56.75     56.75 o
   1   4  35       29.14       48.06     61.36 o
   2   4  35        8.65       20.77     37.08 o
   3   4  35        4.35       23.02     65.96 o
   4   4  35        5.65       40.54     57.27 o
 -12   0  36      503.80      548.52     80.85 o
 -11   0  36        4.43      -26.59     47.04 o
 -10   0  36      152.16      170.81     58.30 o
  -9   0  36       46.95       34.77     50.11 o
  -8   0  36      896.86      754.73     92.17 o
  -7   0  36      353.39      398.02     71.62 o
  -6   0  36       36.47       63.40     54.20 o
  -5   0  36       52.33       67.50     51.13 o
  -4   0  36      269.67      191.31     61.38 o
  -3   0  36        2.43      -22.50     47.04 o
  -2   0  36       34.59       95.11     58.29 o
  -1   0  36       83.53       72.61     60.34 o
   0   0  36      349.06      373.47     76.74 o
   1   0  36        0.62      -35.79     53.18 o
   2   0  36       41.40       26.79     35.38 o
   3   0  36       10.98       44.26     34.21 o
   4   0  36       25.52      -31.21     31.21 o
   5   0  36       21.22      -28.41     35.14 o
   6   0  36       36.46       85.61     92.04 o
   7   0  36        2.07        9.37     50.62 o
   8   0  36        0.56      -37.81     37.81 o
   9   0  36       30.80       55.34     39.38 o
  10   0  36      156.54      188.98     46.27 o
 -12   1  36      129.56      210.69     64.44 o
 -11   1  36      102.32       93.03     41.20 o
 -10   1  36       90.39      127.33     45.51 o
  -9   1  36      179.09      194.78     43.74 o
  -8   1  36       71.90       53.18     36.35 o
  -7   1  36        0.25       77.91     36.61 o
  -6   1  36       28.49       59.70     39.46 o
  -5   1  36      256.43      270.95     46.60 o
  -4   1  36       76.95      139.07     40.92 o
  -3   1  36      139.64      151.60     41.94 o
  -2   1  36       12.33       43.78     45.36 o
  -1   1  36        1.64      -18.93     61.83 o
   0   1  36       50.85      116.66     41.50 o
   1   1  36        7.47       29.44     28.99 o
   2   1  36        0.74       15.34     29.16 o
   3   1  36        0.19       40.71     30.10 o
   4   1  36       16.83       53.12     30.40 o
   5   1  36        5.74       76.32     26.42 o
   6   1  36      296.14      322.94     32.12 o
   7   1  36        3.92        5.16     29.45 o
   8   1  36        1.31       15.21     31.46 o
   9   1  36        7.09      -29.68     31.04 o
 -11   2  36        0.60       22.50     50.11 o
 -10   2  36        6.83        2.05     44.99 o
  -9   2  36       16.12       47.04     43.97 o
  -8   2  36        6.33       72.61     47.04 o
  -7   2  36        3.19      -12.27     38.86 o
  -6   2  36      360.65      390.85     62.41 o
  -5   2  36       38.02       56.93     37.50 o
  -4   2  36        1.28       17.87     70.05 o
  -3   2  36       14.79       15.82     29.65 o
  -2   2  36       47.00       76.94     40.44 o
  -1   2  36        6.29      -13.77     45.68 o
   0   2  36        0.11       22.78     23.74 o
   1   2  36       16.61       15.76     52.84 o
   2   2  36        1.99       25.10     22.04 o
   3   2  36      121.59      177.44     56.29 o
   4   2  36        5.09       -8.15     53.76 o
   5   2  36       70.20        1.11     69.40 o
   6   2  36        0.00      -26.94     65.96 o
   7   2  36       25.12       -6.80     45.99 o
   8   2  36       20.49       73.44     79.76 o
  -9   3  36       32.64      -35.79     35.79 o
  -8   3  36       28.18       11.25     38.86 o
  -7   3  36      105.14       94.09     41.93 o
  -6   3  36        0.54       39.66     32.17 o
  -5   3  36        1.44       10.23     72.60 o
  -4   3  36       37.96      153.40     83.86 o
  -3   3  36       39.53      112.49     76.70 o
  -2   3  36       25.34       65.45     67.49 o
  -1   3  36        5.75       -4.28     37.78 o
   0   3  36        1.47      -26.08     73.12 o
   1   3  36       14.96       13.58     30.67 o
   2   3  36        2.67      -14.52     49.30 o
   3   3  36       83.82        4.33     31.84 o
   4   3  36       20.14      -15.23     38.01 o
   5   3  36       29.68        9.84     46.67 o
   6   3  36        0.52      -14.59     45.64 o
  -5   4  36       57.28      -72.61     72.61 o
  -4   4  36       10.57       23.12     43.98 o
  -3   4  36        0.35       71.58     82.83 o
  -2   4  36        1.26       59.31     72.60 o
  -1   4  36       43.75      141.13     76.70 o
   0   4  36      133.59      116.60     74.66 o
   1   4  36       13.25      160.55     74.65 o
   2   4  36       83.18      122.91     48.05 o
 -11   1  37       13.39       31.29     37.71 o
 -10   1  37       62.36      139.01     43.23 o
  -9   1  37        8.59       24.80     38.35 o
  -8   1  37        7.80       38.32     33.89 o
  -7   1  37      120.25      172.94     42.50 o
  -6   1  37       30.56       42.80     39.88 o
  -5   1  37       19.54       10.57     35.14 o
  -4   1  37        1.08        9.35     35.32 o
  -3   1  37       34.64       73.28     38.53 o
  -2   1  37        4.71      -14.68     45.47 o
  -1   1  37       89.24       59.40     38.79 o
   0   1  37       11.11       80.04     48.06 o
   1   1  37       23.55       82.45     35.82 o
   2   1  37       23.06       10.89     31.73 o
   3   1  37       10.39       53.53     31.17 o
   4   1  37       15.46       76.57     33.29 o
   5   1  37       37.16       61.63     26.65 o
   6   1  37      146.33      215.25     60.07 o
   7   1  37        0.00      -10.76     24.04 o
   8   1  37        3.11       22.63     33.63 o
   9   1  37       30.50       70.80     56.25 o
 -10   2  37       55.36      -14.32     47.04 o
  -9   2  37       12.59       -4.09     45.00 o
  -8   2  37      119.80       97.16     50.12 o
  -7   2  37       30.01       40.91     46.02 o
  -6   2  37       22.50       -8.18     40.91 o
  -5   2  37       39.93       67.50     43.97 o
  -4   2  37        0.15       -7.67     53.69 o
  -3   2  37       72.97      155.27     35.74 o
  -2   2  37        2.50      -29.50     30.33 o
  -1   2  37        1.19       64.90     39.88 o
   0   2  37       24.52       48.00     25.81 o
   1   2  37       38.56       29.41     26.86 o
   2   2  37       32.78       70.52     32.53 o
   3   2  37      101.91      202.23     52.07 o
   4   2  37       39.26       90.18     44.42 o
   5   2  37       12.01       -1.25    103.70 o
   6   2  37       31.70       71.03     88.11 o
   7   2  37        6.54       73.20     61.87 o
  -8   3  37        0.36      -29.66     37.84 o
  -7   3  37      132.43      188.19     45.00 o
  -6   3  37        5.29       12.81     36.30 o
  -5   3  37       64.71       61.36     83.86 o
  -4   3  37      134.02      197.40     88.98 o
  -3   3  37      225.38      289.49     96.16 o
  -2   3  37        6.95       70.56     73.63 o
  -1   3  37       35.27       41.94     61.87 o
   0   3  37       85.46       51.49     42.51 o
   1   3  37        0.69       31.22     41.77 o
   2   3  37       35.29       22.59     53.18 o
   3   3  37       15.85      -21.90     28.92 o
   4   3  37       18.20      -38.07     56.38 o
   5   3  37       34.78       55.45     53.08 o
 -11   0  38       23.33       96.13     57.27 o
 -10   0  38        5.42      -26.59     51.13 o
  -9   0  38       12.37       26.59     51.13 o
  -8   0  38      839.63      923.57    102.39 o
  -7   0  38        0.91      -29.66     50.11 o
  -6   0  38        3.65       18.41     55.22 o
  -5   0  38        4.13       11.25     47.04 o
  -4   0  38       75.95       20.45     55.23 o
  -3   0  38       10.49       34.77     57.27 o
  -2   0  38        9.14       -3.07     51.13 o
  -1   0  38       78.67      116.59     62.39 o
   0   0  38      195.90      391.78     75.70 o
   1   0  38        7.80       34.77     60.33 o
   2   0  38      316.15      360.14     80.83 o
   3   0  38       94.12       40.24     38.82 o
   4   0  38      448.13      642.77     61.71 o
   5   0  38       70.64      104.82     77.73 o
   6   0  38       22.02       94.99     42.51 o
   7   0  38       39.65       88.22     43.39 o
   8   0  38      176.07      335.08     54.01 o
 -10   1  38       11.50       78.80     42.07 o
  -9   1  38      189.19      123.11     41.93 o
  -8   1  38      129.75      159.18     42.38 o
  -7   1  38       66.38      191.76     44.97 o
  -6   1  38        3.36        6.56     34.80 o
  -5   1  38      100.78       56.71     49.60 o
  -4   1  38       61.23       93.42     41.20 o
  -3   1  38       32.28       64.58     39.07 o
  -2   1  38       54.10       65.28     69.03 o
  -1   1  38        0.01       -0.37     35.35 o
   0   1  38       21.48       38.42     39.27 o
   1   1  38       29.28       90.24     32.77 o
   2   1  38       22.74       31.75     38.34 o
   3   1  38        0.24      -18.05     28.50 o
   4   1  38      105.75      202.81     47.32 o
   5   1  38       53.24       53.85     37.69 o
   6   1  38       11.59       21.85     26.68 o
   7   1  38      156.24      191.25     31.19 o
   8   1  38        2.08        7.27     33.72 o
  -9   2  38       24.64        0.00     45.00 o
  -8   2  38       24.98       45.00     47.04 o
  -7   2  38        3.74       46.02     44.99 o
  -6   2  38      171.75      213.78     57.28 o
  -5   2  38        4.39      -31.70     37.84 o
  -4   2  38      156.91       74.55    105.35 o
  -3   2  38       96.06       95.85     50.31 o
  -2   2  38        0.77       13.93     30.94 o
  -1   2  38       25.88       79.49     31.56 o
   0   2  38        4.20       38.17     28.49 o
   1   2  38        8.47       29.42     25.68 o
   2   2  38        5.14       -1.64     42.54 o
   3   2  38       39.24       -0.92     45.44 o
   4   2  38       35.67       -0.09     65.96 o
   5   2  38       11.16      -32.29     61.87 o
   6   2  38        0.00      -43.13     43.13 o
   7   2  38        1.81      -35.79     81.81 o
  -7   3  38        2.18      -21.47     34.77 o
  -6   3  38      159.28      130.92    101.26 o
  -5   3  38       75.25      -66.48     75.68 o
  -4   3  38       20.43       46.02     78.74 o
  -3   3  38        2.47      -27.61     71.58 o
  -2   3  38       38.85       24.54     71.59 o
  -1   3  38      138.73       54.21     74.67 o
   0   3  38        0.51       90.21     45.57 o
   1   3  38      132.18      124.65     49.35 o
   2   3  38       27.02       41.84     43.73 o
   3   3  38       16.27        9.76     36.62 o
   4   3  38      186.54      191.65     75.69 o
 -10   1  39       58.23       83.55     42.66 o
  -9   1  39        6.27       35.43     45.51 o
  -8   1  39      205.82      297.67     49.66 o
  -7   1  39       28.70       90.37     41.20 o
  -6   1  39       32.66       76.11     40.19 o
  -5   1  39       35.21       96.53     41.46 o
  -4   1  39       34.57      103.59     41.64 o
  -3   1  39        0.19      -36.42     36.61 o
  -2   1  39       63.30      160.40     44.12 o
  -1   1  39       56.78      115.10     43.98 o
   0   1  39      101.78      152.90     61.88 o
   1   1  39        5.49       84.65     66.47 o
   2   1  39        5.56      -14.28     30.29 o
   3   1  39        5.19       18.85     31.16 o
   4   1  39        1.23        2.81     31.84 o
   5   1  39       30.01       23.96     30.92 o
   6   1  39        0.20       13.28     26.32 o
   7   1  39        3.33       47.48     44.45 o
  -8   2  39       14.32       12.27     46.02 o
  -7   2  39       30.40       64.43     49.09 o
  -6   2  39      114.41      155.46     53.18 o
  -5   2  39       21.57       55.22     45.00 o
  -4   2  39       32.02      -19.67     46.02 o
  -3   2  39        3.45      -17.48     32.08 o
  -2   2  39       34.68        8.15     31.15 o
  -1   2  39        7.65       31.84     29.69 o
   0   2  39        0.08       38.78     32.35 o
   1   2  39        4.70       60.22     28.06 o
   2   2  39        2.58      -16.99     43.51 o
   3   2  39       12.13      124.42     75.67 o
   4   2  39       41.30       73.34     52.16 o
   5   2  39        4.90       -2.08     52.15 o
   6   2  39       54.18       65.45     85.90 o
  -5   3  39      104.06      -35.80     90.00 o
  -4   3  39        8.18      -74.65     74.65 o
  -3   3  39       20.20      -66.47     66.47 o
  -2   3  39       26.61       80.79     81.81 o
  -1   3  39       12.74        5.11     78.74 o
   0   3  39      101.39      109.21     50.86 o
   1   3  39       52.80       67.22     47.18 o
   2   3  39       29.29       47.96     41.27 o
   3   3  39       31.84       67.49     88.97 o
  -9   0  40      424.84      516.73     84.93 o
  -8   0  40        0.00      101.24     57.27 o
  -7   0  40        4.66      108.40     58.29 o
  -6   0  40      109.40      193.30     66.48 o
  -5   0  40        1.68       53.18     56.24 o
  -4   0  40      120.41      196.38     62.39 o
  -3   0  40       68.20       33.75     54.20 o
  -2   0  40       77.01       95.11     60.34 o
  -1   0  40        0.76      -52.15     52.15 o
   0   0  40       24.22      114.54     63.40 o
   1   0  40       39.43       36.82     61.36 o
   2   0  40        3.42       84.88     65.45 o
   3   0  40        5.14       13.29     59.31 o
   4   0  40        0.74      -13.65     71.07 o
   5   0  40        0.47        3.13     40.39 o
   6   0  40        0.86      -33.75     54.71 o
  -9   1  40       12.92       79.13     43.46 o
  -8   1  40      215.88      277.84     51.08 o
  -7   1  40      195.68      265.52     48.61 o
  -6   1  40        0.88       37.17     39.59 o
  -5   1  40        6.07       13.82     81.81 o
  -4   1  40       20.58      115.15     43.94 o
  -3   1  40        0.14        6.48     37.33 o
  -2   1  40        2.83       15.62     46.02 o
  -1   1  40        5.27       26.19     57.78 o
   0   1  40        2.86       45.00     40.23 o
   1   1  40        4.85       60.12     39.70 o
   2   1  40        6.86       12.95     65.72 o
   3   1  40      142.70      123.93     35.65 o
   4   1  40       21.67       26.41     31.37 o
   5   1  40       31.34       22.20     32.63 o
   6   1  40       39.64      103.96     34.95 o
  -7   2  40       13.38       34.77     49.09 o
  -6   2  40       60.23       78.75     50.11 o
  -5   2  40        7.18       18.41     42.95 o
  -4   2  40        2.26       19.84     36.69 o
  -3   2  40       14.22       45.04     34.76 o
  -2   2  40       53.37       76.09     63.01 o
  -1   2  40        2.29       23.69     35.28 o
   0   2  40        8.90       19.20     47.04 o
   1   2  40        7.24       39.91     27.74 o
   2   2  40       23.07       14.17     45.89 o
   3   2  40        6.23       48.64     53.18 o
   4   2  40       72.12      171.95     53.73 o
  -2   3  40        0.11       41.93     80.79 o
  -1   3  40       74.42        8.18     76.70 o
   0   3  40       37.93      -42.95     65.45 o
  -8   1  41       53.78       60.42     39.29 o
  -7   1  41        8.29       18.68     42.44 o
  -6   1  41       41.54      125.22     42.74 o
  -5   1  41       32.70       40.54     40.01 o
  -4   1  41       39.09       81.86     50.62 o
  -3   1  41       47.38      175.15     48.40 o
  -2   1  41        7.16       82.39     41.72 o
  -1   1  41       20.94       74.33     55.22 o
   0   1  41        9.60       43.13     40.53 o
   1   1  41        1.96       68.46     42.36 o
   2   1  41       28.50       20.33     33.87 o
   3   1  41       35.63       85.21     34.28 o
   4   1  41       57.82       96.05     35.22 o
   5   1  41       39.26       77.50     60.21 o
  -6   2  41       99.85      149.32     54.21 o
  -5   2  41        0.00       46.02     46.02 o
  -4   2  41        0.23       82.10     78.74 o
  -3   2  41       64.79       55.69     70.52 o
  -2   2  41        0.95       95.44     38.35 o
  -1   2  41        6.14       57.53     36.49 o
   0   2  41        6.16       13.72     32.72 o
   1   2  41        1.29      -18.53     46.19 o
   2   2  41        2.06       19.48     47.04 o
   3   2  41       47.34       53.38     48.56 o
  -7   0  42       81.47      131.93     59.32 o
  -6   0  42        0.35       -2.05     58.29 o
  -5   0  42       36.44      104.31     64.43 o
  -4   0  42       52.64       11.25     59.32 o
  -3   0  42      147.69      168.77     63.42 o
  -2   0  42        0.38       65.45     59.31 o
  -1   0  42       22.59      -15.34     59.31 o
   0   0  42       28.44       38.86     63.40 o
   1   0  42      133.40      282.29     75.69 o
   2   0  42        2.60       48.06     65.45 o
   3   0  42      228.48      293.58     76.72 o
   4   0  42       39.96       54.20     66.47 o
  -6   1  42        0.49       59.54     64.42 o
  -5   1  42        0.04       50.07     40.62 o
  -4   1  42        4.99       93.34     42.26 o
  -3   1  42        1.05      129.92     54.71 o
  -2   1  42       19.19       62.07     44.70 o
  -1   1  42       29.63       86.73     45.44 o
   0   1  42        6.13       75.41     44.46 o
   1   1  42        2.09       56.44     42.69 o
   2   1  42      154.26      367.30     54.68 o
   3   1  42        8.66       17.98     35.08 o
  -3   2  42        1.05       58.94     40.38 o
  -2   2  42       31.78      162.21     85.90 o
  -1   2  42        0.01       49.20     38.02 o
   0   2  42       15.43       82.55     36.49 o
  -4   1  43        6.50       82.94     43.47 o
  -3   1  43       46.54      146.43     47.18 o
  -2   1  43       35.58       92.46     43.98 o
  -1   1  43        5.52      100.72     43.65 o
   0   1  43       25.95        4.70     47.04 o
   1   1  43      136.49      233.60     49.94 o
 
